# Supplementary material for: Dihydro­allocryptopine
Source: Acta Crystallogr Sect E Struct Rep Online. 2011 Dec 10;68(Pt 1):o69. doi: 10.1107/S1600536811052172 (PMC3254424; doi:10.1107/S1600536811052172)
Supplement: Supplementary file 1 [file e-68-00o69-sup1.cif]

##############################################################################
#                                                                            #
# This CIF contains the data in a paper accepted for publication in          #
# Acta Crystallographica Section E. It conforms to the requirements of       #
# Notes for Authors for Acta Crystallographica Section E, and has been       #
# peer reviewed under the auspices of the IUCr Commission on Journals.       #
#                                                                            #
# Full details of the Crystallographic Information File format               #
# are given in the paper "The Crystallographic Information File (CIF):       #
# a New Standard Archive File for Crystallography" by S. R. Hall, F. H.      #
# Allen and I. D. Brown [Acta Cryst. (1991), A47, 655-685].                  #
#                                                                            #
# The current version of the core CIF dictionary is obtainable from          #
# ftp://ftp.iucr.org/pub/cif_core.dic.                                       #
#                                                                            #
# Software is freely available for graphical display of the structure(s)     #
# in this CIF. For information consult the CIF software page                 #
# http://www.iucr.org/resources/cif/software.                                #
#                                                                            #
# This file may be used for bona fide research purposes within the           #
# scientific community so long as proper attribution is given to the journal # 
# article from which it was obtained.                                        #
#                                                                            #
##############################################################################
data_global
_audit_creation_method     'form.cif (version 2.0)'
_journal_data_validation_number     ?
_journal_date_recd_electronic     2011-11-12
_journal_date_accepted     2011-12-03
_journal_name_full     'Acta Crystallographica, Section E'
_journal_year     2012
_journal_volume     68
_journal_issue      1
_journal_page_first     o69
_journal_page_last     o69
_journal_paper_category     QO
_journal_paper_doi     10.1107/S1600536811052172
_journal_coeditor_code     HB6507
_publ_contact_author_name     'Le Zhou'
_publ_contact_author_address
;
College of Science
Northwest Agriculture and Forestry University
Yangling 712100
People's Republic of China
;
_publ_contact_author_email     'zhoulechem@yahoo.com.cn'
_publ_contact_author_fax     '086 29 87092226'
_publ_contact_author_phone     '086 29 87092048'
_publ_section_title
;
Dihydroallocryptopine
;
loop_
    _publ_author_name
    _publ_author_address
    'Wenwen Sun'
;
College of Science
Northwest Agriculture and Forestry University
Yangling 712100
People's Republic of China
;
    'Yuyan Qin'
;
College of Science
Northwest Agriculture and Forestry University
Yangling 712100
People's Republic of China
;
    'Zhe Hou'
;
College of Science
Northwest Agriculture and Forestry University
Yangling 712100
People's Republic of China
;
    'Yao Yao'
;
College of Science
Northwest Agriculture and Forestry University
Yangling 712100
People's Republic of China
;
    ' Le Zhou'
;
College of Science
Northwest Agriculture and Forestry University
Yangling 712100
People's Republic of China
;
data_I
_audit_creation_method     SHELXL-97
_chemical_name_systematic
;
7,8-dimethoxy-11-methyl-17,19-dioxa-11-
azatetracyclo[12.7.0.0^4,9^.0^16,20^]henicosa-1(21),4,6,8,14,16(20)-hexaen-2-ol
;
_chemical_name_common     ?
_chemical_formula_moiety     'C21 H25 N O5'
_chemical_formula_sum     'C21 H25 N O5'
_chemical_formula_iupac     'C21 H25 N O5'
_chemical_formula_weight     371.42
_chemical_melting_point     ?
_symmetry_cell_setting     monoclinic
_symmetry_space_group_name_H-M     'P 21/c'
loop_
    _symmetry_equiv_pos_as_xyz
    'x, y, z'
    '-x, y+1/2, -z+1/2'
    '-x, -y, -z'
    'x, -y-1/2, z-1/2'
_cell_length_a     14.2557(19)
_cell_length_b     9.3705(13)
_cell_length_c     15.278(2)
_cell_angle_alpha     90.00
_cell_angle_beta     106.601(2)
_cell_angle_gamma     90.00
_cell_volume     1955.8(5)
_cell_formula_units_Z     4
_cell_measurement_reflns_used     3665
_cell_measurement_theta_min     2.58
_cell_measurement_theta_max     22.59
_cell_measurement_temperature     296(2)
_exptl_crystal_description     block
_exptl_crystal_colour     colourless
_exptl_crystal_size_max     0.45
_exptl_crystal_size_mid     0.24
_exptl_crystal_size_min     0.21
_exptl_crystal_density_diffrn     1.261
_exptl_crystal_density_meas     ?
_exptl_crystal_density_method     'not measured'
_exptl_crystal_F_000     792
_exptl_absorpt_coefficient_mu     0.090
_exptl_absorpt_correction_type     multi-scan
_exptl_absorpt_process_details     '(SADABS; Sheldrick, 1996)'
_exptl_absorpt_correction_T_min     0.9607
_exptl_absorpt_correction_T_max     0.9814
_exptl_special_details     ?
_diffrn_ambient_temperature     296(2)
_diffrn_radiation_type     MoK\a
_diffrn_radiation_wavelength     0.71073
_diffrn_radiation_source     'fine-focus sealed tube'
_diffrn_radiation_monochromator     graphite
_diffrn_measurement_device_type     'Bruker SMART APEX II CCD'
_diffrn_measurement_method     'phi and omega scans'
_diffrn_detector_area_resol_mean     ?
_diffrn_reflns_number     14189
_diffrn_reflns_av_R_equivalents     0.0260
_diffrn_reflns_av_sigmaI/netI     0.0236
_diffrn_reflns_theta_min     2.58
_diffrn_reflns_theta_max     25.50
_diffrn_reflns_theta_full     25.50
_diffrn_measured_fraction_theta_max     0.998
_diffrn_measured_fraction_theta_full     0.998
_diffrn_reflns_limit_h_min     -17
_diffrn_reflns_limit_h_max     17
_diffrn_reflns_limit_k_min     -11
_diffrn_reflns_limit_k_max     11
_diffrn_reflns_limit_l_min     -18
_diffrn_reflns_limit_l_max     18
_diffrn_standards_number     0
_diffrn_standards_interval_count     0
_diffrn_standards_interval_time     0
_diffrn_standards_decay_%     0
_refine_special_details
;
Refinement of <i>F</i>^2^ against ALL reflections. The weighted <i>R</i>-factor
<i>wR</i> and
goodness of fit <i>S</i> are based on <i>F</i>^2^, conventional
<i>R</i>-factors <i>R</i> are based
on <i>F</i>, with <i>F</i> set to zero for negative <i>F</i>^2^. The threshold
expression of
<i>F</i>^2^ > \s(<i>F</i>^2^) is used only for calculating <i>R</i>-factors(gt)
<i>etc</i>. and is
not relevant to the choice of reflections for refinement. <i>R</i>-factors
based
on <i>F</i>^2^ are statistically about twice as large as those based on
<i>F</i>, and <i>R</i>-
factors based on ALL data will be even larger.
;
_reflns_number_total     3646
_reflns_number_gt     2766
_reflns_threshold_expression     I>2\s(I)
_refine_ls_structure_factor_coef     Fsqd
_refine_ls_matrix_type     full
_refine_ls_R_factor_all     0.0569
_refine_ls_R_factor_gt     0.0412
_refine_ls_wR_factor_gt     0.0994
_refine_ls_wR_factor_ref     0.1104
_refine_ls_goodness_of_fit_ref     1.020
_refine_ls_restrained_S_all     1.020
_refine_ls_number_reflns     3646
_refine_ls_number_parameters     248
_refine_ls_number_restraints     0
_refine_ls_hydrogen_treatment     constr
_refine_ls_weighting_scheme     calc
_refine_ls_weighting_details
         'calc w=1/[\s^2^(Fo^2^)+(0.0526P)^2^+0.4075P] where P=(Fo^2^+2Fc^2^)/3'
_atom_sites_solution_hydrogens     geom
_atom_sites_solution_primary     direct
_atom_sites_solution_secondary     difmap
_refine_ls_shift/su_max     0.001
_refine_ls_shift/su_mean     0.000
_refine_diff_density_max     0.180
_refine_diff_density_min     -0.208
_refine_ls_extinction_method     none
_refine_ls_extinction_coef     ?
loop_
    _atom_type_symbol
    _atom_type_description
    _atom_type_scat_dispersion_real
    _atom_type_scat_dispersion_imag
    _atom_type_scat_source
    'C' 'C' 0.0033 0.0016
                         'International Tables Vol C Tables 4.2.6.8 and 6.1.1.4'
    'H' 'H' 0.0000 0.0000
                         'International Tables Vol C Tables 4.2.6.8 and 6.1.1.4'
    'N' 'N' 0.0061 0.0033
                         'International Tables Vol C Tables 4.2.6.8 and 6.1.1.4'
    'O' 'O' 0.0106 0.0060
                         'International Tables Vol C Tables 4.2.6.8 and 6.1.1.4'
_computing_data_collection     'APEX2 (Bruker, 2004)'
_computing_cell_refinement     'SAINT (Bruker, 2004)'
_computing_data_reduction     'SAINT (Bruker, 2004)'
_computing_structure_solution     'SHELXS97 (Sheldrick, 2008)'
_computing_structure_refinement     'SHELXL97 (Sheldrick, 2008)'
_computing_molecular_graphics     'SHELXTL (Sheldrick, 2008)'
_computing_publication_material     'SHELXTL (Sheldrick, 2008)'
loop_
    _atom_site_type_symbol
    _atom_site_label
    _atom_site_fract_x
    _atom_site_fract_y
    _atom_site_fract_z
    _atom_site_U_iso_or_equiv
    _atom_site_adp_type
    _atom_site_calc_flag
    _atom_site_refinement_flags
    _atom_site_occupancy
    _atom_site_symmetry_multiplicity
    _atom_site_disorder_assembly
    _atom_site_disorder_group
    C C1 0.27622(11) 0.13752(17) 0.24521(10) 0.0402(4) Uani d . 1 1 . .
    C C2 0.32459(11) 0.17612(18) 0.18061(11) 0.0460(4) Uani d . 1 1 . .
    H H2 0.2954 0.1612 0.1186 0.055 Uiso calc R 1 1 . .
    C C3 0.41532(12) 0.2359(2) 0.21064(13) 0.0528(4) Uani d . 1 1 . .
    C C4 0.46009(13) 0.2568(2) 0.30202(14) 0.0592(5) Uani d . 1 1 . .
    C C5 0.41615(12) 0.2188(2) 0.36684(13) 0.0588(5) Uani d . 1 1 . .
    H H5 0.4478 0.2329 0.4285 0.071 Uiso calc R 1 1 . .
    C C6 0.32187(11) 0.15767(19) 0.33900(11) 0.0464(4) Uani d . 1 1 . .
    C C7 0.55723(15) 0.3447(3) 0.22467(16) 0.0776(6) Uani d . 1 1 . .
    H H7A 0.6186 0.3106 0.2168 0.093 Uiso calc R 1 1 . .
    H H7B 0.5539 0.4471 0.2151 0.093 Uiso calc R 1 1 . .
    C C8 0.17251(11) 0.08232(16) 0.20842(9) 0.0375(3) Uani d . 1 1 . .
    H H8 0.1545 0.0280 0.2560 0.045 Uiso calc R 1 1 . .
    C C9 0.10207(11) 0.20855(17) 0.17812(11) 0.0410(4) Uani d . 1 1 . .
    H H9A 0.1234 0.2850 0.2221 0.049 Uiso calc R 1 1 . .
    H H9B 0.1079 0.2429 0.1200 0.049 Uiso calc R 1 1 . .
    C C10 -0.00464(11) 0.17974(16) 0.16778(10) 0.0381(3) Uani d . 1 1 . .
    C C11 -0.04578(11) 0.20517(16) 0.23982(10) 0.0381(3) Uani d . 1 1 . .
    C C12 0.01951(11) 0.25595(18) 0.33146(11) 0.0444(4) Uani d . 1 1 . .
    H H12A 0.0477 0.3479 0.3243 0.053 Uiso calc R 1 1 . .
    H H12B -0.0189 0.2670 0.3742 0.053 Uiso calc R 1 1 . .
    C C13 0.19042(11) 0.2073(2) 0.42234(11) 0.0507(4) Uani d . 1 1 . .
    H H13A 0.1902 0.2099 0.4857 0.061 Uiso calc R 1 1 . .
    H H13B 0.1988 0.3042 0.4035 0.061 Uiso calc R 1 1 . .
    C C14 0.27663(12) 0.1155(2) 0.41377(11) 0.0530(5) Uani d . 1 1 . .
    H H14A 0.3274 0.1183 0.4717 0.064 Uiso calc R 1 1 . .
    H H14B 0.2544 0.0174 0.4034 0.064 Uiso calc R 1 1 . .
    C C15 0.06335(14) 0.0326(2) 0.40923(13) 0.0650(5) Uani d . 1 1 . .
    H H15A 0.1137 -0.0388 0.4255 0.098 Uiso calc R 1 1 . .
    H H15B 0.0059 -0.0073 0.3672 0.098 Uiso calc R 1 1 . .
    H H15C 0.0478 0.0646 0.4631 0.098 Uiso calc R 1 1 . .
    C C16 -0.14540(11) 0.18373(17) 0.22552(10) 0.0410(4) Uani d . 1 1 . .
    C C17 -0.20575(11) 0.13956(18) 0.14017(11) 0.0452(4) Uani d . 1 1 . .
    C C18 -0.16472(12) 0.11260(18) 0.07058(11) 0.0463(4) Uani d . 1 1 . .
    H H18 -0.2036 0.0809 0.0142 0.056 Uiso calc R 1 1 . .
    C C19 -0.06541(12) 0.13279(17) 0.08482(10) 0.0430(4) Uani d . 1 1 . .
    H H19 -0.0385 0.1143 0.0372 0.052 Uiso calc R 1 1 . .
    C C20 -0.22408(15) 0.0958(2) 0.33403(14) 0.0674(5) Uani d . 1 1 . .
    H H20A -0.2690 0.0419 0.2868 0.101 Uiso calc R 1 1 . .
    H H20B -0.2569 0.1293 0.3769 0.101 Uiso calc R 1 1 . .
    H H20C -0.1700 0.0361 0.3650 0.101 Uiso calc R 1 1 . .
    C C21 -0.36808(14) 0.0889(3) 0.04815(15) 0.0854(7) Uani d . 1 1 . .
    H H21A -0.3646 0.1587 0.0032 0.128 Uiso calc R 1 1 . .
    H H21B -0.4337 0.0846 0.0529 0.128 Uiso calc R 1 1 . .
    H H21C -0.3498 -0.0028 0.0303 0.128 Uiso calc R 1 1 . .
    N N1 0.09746(9) 0.15187(14) 0.36674(8) 0.0403(3) Uani d . 1 1 . .
    O O1 0.55278(10) 0.3128(2) 0.31403(11) 0.0870(5) Uani d . 1 1 . .
    O O2 0.47711(10) 0.27719(17) 0.16005(10) 0.0764(4) Uani d . 1 1 . .
    O O3 0.16204(8) -0.00602(12) 0.12969(7) 0.0458(3) Uani d . 1 1 . .
    H H3 0.1735 -0.0892 0.1458 0.069 Uiso calc R 1 1 . .
    O O4 -0.30345(8) 0.12764(16) 0.13363(8) 0.0642(4) Uani d . 1 1 . .
    O O5 -0.18857(8) 0.21548(12) 0.29420(7) 0.0497(3) Uani d . 1 1 . .
loop_
    _atom_site_aniso_label
    _atom_site_aniso_U_11
    _atom_site_aniso_U_22
    _atom_site_aniso_U_33
    _atom_site_aniso_U_12
    _atom_site_aniso_U_13
    _atom_site_aniso_U_23
    C1 0.0378(8) 0.0418(9) 0.0418(9) 0.0010(7) 0.0127(7) -0.0015(7)
    C2 0.0419(9) 0.0530(10) 0.0431(9) 0.0002(7) 0.0121(7) 0.0017(7)
    C3 0.0446(10) 0.0587(11) 0.0594(11) -0.0037(8) 0.0216(8) 0.0003(9)
    C4 0.0407(9) 0.0668(12) 0.0694(12) -0.0113(9) 0.0147(9) -0.0111(10)
    C5 0.0432(10) 0.0793(14) 0.0511(10) -0.0077(9) 0.0089(8) -0.0145(9)
    C6 0.0395(9) 0.0553(10) 0.0428(9) 0.0013(7) 0.0091(7) -0.0051(8)
    C7 0.0530(12) 0.0853(16) 0.0995(17) -0.0185(11) 0.0298(12) -0.0081(13)
    C8 0.0417(8) 0.0422(9) 0.0301(7) -0.0026(7) 0.0125(6) -0.0025(6)
    C9 0.0429(9) 0.0425(9) 0.0389(8) -0.0011(7) 0.0140(7) 0.0029(7)
    C10 0.0408(8) 0.0357(8) 0.0375(8) 0.0027(6) 0.0111(6) 0.0027(6)
    C11 0.0407(8) 0.0346(8) 0.0381(8) 0.0007(6) 0.0095(7) -0.0015(6)
    C12 0.0430(9) 0.0473(9) 0.0436(9) -0.0029(7) 0.0136(7) -0.0117(7)
    C13 0.0456(9) 0.0690(12) 0.0369(8) -0.0084(8) 0.0108(7) -0.0137(8)
    C14 0.0440(9) 0.0768(13) 0.0347(8) -0.0011(9) 0.0057(7) -0.0011(8)
    C15 0.0613(11) 0.0714(13) 0.0612(12) -0.0116(10) 0.0156(9) 0.0148(10)
    C16 0.0408(8) 0.0424(9) 0.0413(9) 0.0025(7) 0.0142(7) -0.0021(7)
    C17 0.0376(9) 0.0493(10) 0.0456(9) 0.0016(7) 0.0069(7) -0.0019(7)
    C18 0.0458(9) 0.0531(10) 0.0350(8) 0.0012(8) 0.0036(7) -0.0040(7)
    C19 0.0478(9) 0.0462(9) 0.0357(8) 0.0048(7) 0.0130(7) 0.0005(7)
    C20 0.0694(13) 0.0749(14) 0.0672(12) -0.0005(11) 0.0347(10) 0.0095(10)
    C21 0.0436(11) 0.128(2) 0.0719(14) -0.0027(12) -0.0039(10) -0.0165(14)
    N1 0.0398(7) 0.0478(8) 0.0326(6) -0.0057(6) 0.0095(5) -0.0040(6)
    O1 0.0522(8) 0.1244(14) 0.0852(11) -0.0369(9) 0.0208(7) -0.0178(10)
    O2 0.0563(8) 0.1040(12) 0.0760(9) -0.0229(8) 0.0303(7) 0.0018(8)
    O3 0.0541(7) 0.0482(7) 0.0363(6) -0.0031(6) 0.0150(5) -0.0074(5)
    O4 0.0363(6) 0.0958(10) 0.0561(7) -0.0040(6) 0.0062(5) -0.0098(7)
    O5 0.0496(7) 0.0551(7) 0.0499(7) -0.0007(5) 0.0229(5) -0.0060(5)
_geom_special_details
;
All e.s.d.'s (except the e.s.d. in the dihedral angle between two l.s. planes)
are estimated using the full covariance matrix. The cell e.s.d.'s are taken
into account individually in the estimation of e.s.d.'s in distances, angles
and torsion angles; correlations between e.s.d.'s in cell parameters are only
used when they are defined by crystal symmetry. An approximate (isotropic)
treatment of cell e.s.d.'s is used for estimating e.s.d.'s involving l.s.
planes.
;
loop_
    _geom_bond_atom_site_label_1
    _geom_bond_atom_site_label_2
    _geom_bond_site_symmetry_2
    _geom_bond_distance
    _geom_bond_publ_flag
    C1 C2 . 1.403(2) ?
    C1 C6 . 1.407(2) ?
    C1 C8 . 1.515(2) ?
    C2 C3 . 1.363(2) ?
    C2 H2 . 0.9300 ?
    C3 C4 . 1.373(3) ?
    C3 O2 . 1.383(2) ?
    C4 C5 . 1.362(3) ?
    C4 O1 . 1.384(2) ?
    C5 C6 . 1.410(2) ?
    C5 H5 . 0.9300 ?
    C6 C14 . 1.516(2) ?
    C7 O1 . 1.417(3) ?
    C7 O2 . 1.427(2) ?
    C7 H7A . 0.9700 ?
    C7 H7B . 0.9700 ?
    C8 O3 . 1.4323(17) ?
    C8 C9 . 1.535(2) ?
    C8 H8 . 0.9800 ?
    C9 C10 . 1.508(2) ?
    C9 H9A . 0.9700 ?
    C9 H9B . 0.9700 ?
    C10 C19 . 1.387(2) ?
    C10 C11 . 1.407(2) ?
    C11 C16 . 1.388(2) ?
    C11 C12 . 1.519(2) ?
    C12 N1 . 1.461(2) ?
    C12 H12A . 0.9700 ?
    C12 H12B . 0.9700 ?
    C13 N1 . 1.4506(19) ?
    C13 C14 . 1.536(2) ?
    C13 H13A . 0.9700 ?
    C13 H13B . 0.9700 ?
    C14 H14A . 0.9700 ?
    C14 H14B . 0.9700 ?
    C15 N1 . 1.445(2) ?
    C15 H15A . 0.9600 ?
    C15 H15B . 0.9600 ?
    C15 H15C . 0.9600 ?
    C16 O5 . 1.3920(18) ?
    C16 C17 . 1.404(2) ?
    C17 O4 . 1.3720(19) ?
    C17 C18 . 1.375(2) ?
    C18 C19 . 1.383(2) ?
    C18 H18 . 0.9300 ?
    C19 H19 . 0.9300 ?
    C20 O5 . 1.435(2) ?
    C20 H20A . 0.9600 ?
    C20 H20B . 0.9600 ?
    C20 H20C . 0.9600 ?
    C21 O4 . 1.414(2) ?
    C21 H21A . 0.9600 ?
    C21 H21B . 0.9600 ?
    C21 H21C . 0.9600 ?
    O3 H3 . 0.8200 ?
loop_
    _geom_angle_atom_site_label_1
    _geom_angle_atom_site_label_2
    _geom_angle_atom_site_label_3
    _geom_angle_site_symmetry_1
    _geom_angle_site_symmetry_3
    _geom_angle
    _geom_angle_publ_flag
    C2 C1 C6 . . 120.30(14) ?
    C2 C1 C8 . . 116.79(13) ?
    C6 C1 C8 . . 122.82(13) ?
    C3 C2 C1 . . 118.61(15) ?
    C3 C2 H2 . . 120.7 ?
    C1 C2 H2 . . 120.7 ?
    C2 C3 C4 . . 121.44(16) ?
    C2 C3 O2 . . 128.43(17) ?
    C4 C3 O2 . . 110.06(15) ?
    C5 C4 C3 . . 121.68(16) ?
    C5 C4 O1 . . 128.52(18) ?
    C3 C4 O1 . . 109.74(17) ?
    C4 C5 C6 . . 118.93(16) ?
    C4 C5 H5 . . 120.5 ?
    C6 C5 H5 . . 120.5 ?
    C1 C6 C5 . . 119.03(15) ?
    C1 C6 C14 . . 124.04(14) ?
    C5 C6 C14 . . 116.92(14) ?
    O1 C7 O2 . . 109.03(15) ?
    O1 C7 H7A . . 109.9 ?
    O2 C7 H7A . . 109.9 ?
    O1 C7 H7B . . 109.9 ?
    O2 C7 H7B . . 109.9 ?
    H7A C7 H7B . . 108.3 ?
    O3 C8 C1 . . 111.43(12) ?
    O3 C8 C9 . . 106.85(12) ?
    C1 C8 C9 . . 109.50(13) ?
    O3 C8 H8 . . 109.7 ?
    C1 C8 H8 . . 109.7 ?
    C9 C8 H8 . . 109.7 ?
    C10 C9 C8 . . 116.55(13) ?
    C10 C9 H9A . . 108.2 ?
    C8 C9 H9A . . 108.2 ?
    C10 C9 H9B . . 108.2 ?
    C8 C9 H9B . . 108.2 ?
    H9A C9 H9B . . 107.3 ?
    C19 C10 C11 . . 118.51(14) ?
    C19 C10 C9 . . 120.04(13) ?
    C11 C10 C9 . . 121.40(13) ?
    C16 C11 C10 . . 119.24(13) ?
    C16 C11 C12 . . 121.34(13) ?
    C10 C11 C12 . . 119.42(13) ?
    N1 C12 C11 . . 109.40(12) ?
    N1 C12 H12A . . 109.8 ?
    C11 C12 H12A . . 109.8 ?
    N1 C12 H12B . . 109.8 ?
    C11 C12 H12B . . 109.8 ?
    H12A C12 H12B . . 108.2 ?
    N1 C13 C14 . . 111.64(14) ?
    N1 C13 H13A . . 109.3 ?
    C14 C13 H13A . . 109.3 ?
    N1 C13 H13B . . 109.3 ?
    C14 C13 H13B . . 109.3 ?
    H13A C13 H13B . . 108.0 ?
    C6 C14 C13 . . 116.17(15) ?
    C6 C14 H14A . . 108.2 ?
    C13 C14 H14A . . 108.2 ?
    C6 C14 H14B . . 108.2 ?
    C13 C14 H14B . . 108.2 ?
    H14A C14 H14B . . 107.4 ?
    N1 C15 H15A . . 109.5 ?
    N1 C15 H15B . . 109.5 ?
    H15A C15 H15B . . 109.5 ?
    N1 C15 H15C . . 109.5 ?
    H15A C15 H15C . . 109.5 ?
    H15B C15 H15C . . 109.5 ?
    C11 C16 O5 . . 120.21(13) ?
    C11 C16 C17 . . 121.11(14) ?
    O5 C16 C17 . . 118.53(13) ?
    O4 C17 C18 . . 125.15(14) ?
    O4 C17 C16 . . 115.57(14) ?
    C18 C17 C16 . . 119.28(14) ?
    C17 C18 C19 . . 119.72(14) ?
    C17 C18 H18 . . 120.1 ?
    C19 C18 H18 . . 120.1 ?
    C18 C19 C10 . . 122.10(14) ?
    C18 C19 H19 . . 118.9 ?
    C10 C19 H19 . . 118.9 ?
    O5 C20 H20A . . 109.5 ?
    O5 C20 H20B . . 109.5 ?
    H20A C20 H20B . . 109.5 ?
    O5 C20 H20C . . 109.5 ?
    H20A C20 H20C . . 109.5 ?
    H20B C20 H20C . . 109.5 ?
    O4 C21 H21A . . 109.5 ?
    O4 C21 H21B . . 109.5 ?
    H21A C21 H21B . . 109.5 ?
    O4 C21 H21C . . 109.5 ?
    H21A C21 H21C . . 109.5 ?
    H21B C21 H21C . . 109.5 ?
    C15 N1 C13 . . 112.48(14) ?
    C15 N1 C12 . . 111.35(14) ?
    C13 N1 C12 . . 116.64(13) ?
    C4 O1 C7 . . 104.83(15) ?
    C3 O2 C7 . . 104.43(15) ?
    C8 O3 H3 . . 109.5 ?
    C17 O4 C21 . . 117.92(14) ?
    C16 O5 C20 . . 115.97(13) ?
loop_
    _geom_torsion_atom_site_label_1
    _geom_torsion_atom_site_label_2
    _geom_torsion_atom_site_label_3
    _geom_torsion_atom_site_label_4
    _geom_torsion_site_symmetry_1
    _geom_torsion_site_symmetry_2
    _geom_torsion_site_symmetry_3
    _geom_torsion_site_symmetry_4
    _geom_torsion
    _geom_torsion_publ_flag
    C6 C1 C2 C3 . . . . -1.3(2) ?
    C8 C1 C2 C3 . . . . 175.33(15) ?
    C1 C2 C3 C4 . . . . 0.9(3) ?
    C1 C2 C3 O2 . . . . 177.59(17) ?
    C2 C3 C4 C5 . . . . 0.1(3) ?
    O2 C3 C4 C5 . . . . -177.16(18) ?
    C2 C3 C4 O1 . . . . 177.33(17) ?
    O2 C3 C4 O1 . . . . 0.1(2) ?
    C3 C4 C5 C6 . . . . -0.6(3) ?
    O1 C4 C5 C6 . . . . -177.3(2) ?
    C2 C1 C6 C5 . . . . 0.8(3) ?
    C8 C1 C6 C5 . . . . -175.64(15) ?
    C2 C1 C6 C14 . . . . -178.21(16) ?
    C8 C1 C6 C14 . . . . 5.3(3) ?
    C4 C5 C6 C1 . . . . 0.2(3) ?
    C4 C5 C6 C14 . . . . 179.25(17) ?
    C2 C1 C8 O3 . . . . 38.31(19) ?
    C6 C1 C8 O3 . . . . -145.11(15) ?
    C2 C1 C8 C9 . . . . -79.68(17) ?
    C6 C1 C8 C9 . . . . 96.90(17) ?
    O3 C8 C9 C10 . . . . 77.80(16) ?
    C1 C8 C9 C10 . . . . -161.39(13) ?
    C8 C9 C10 C19 . . . . -89.37(18) ?
    C8 C9 C10 C11 . . . . 93.35(17) ?
    C19 C10 C11 C16 . . . . -0.5(2) ?
    C9 C10 C11 C16 . . . . 176.82(14) ?
    C19 C10 C11 C12 . . . . 179.70(14) ?
    C9 C10 C11 C12 . . . . -3.0(2) ?
    C16 C11 C12 N1 . . . . 121.81(15) ?
    C10 C11 C12 N1 . . . . -58.39(19) ?
    C1 C6 C14 C13 . . . . -71.7(2) ?
    C5 C6 C14 C13 . . . . 109.25(18) ?
    N1 C13 C14 C6 . . . . 90.26(18) ?
    C10 C11 C16 O5 . . . . -176.56(13) ?
    C12 C11 C16 O5 . . . . 3.2(2) ?
    C10 C11 C16 C17 . . . . -1.1(2) ?
    C12 C11 C16 C17 . . . . 178.70(15) ?
    C11 C16 C17 O4 . . . . -177.48(14) ?
    O5 C16 C17 O4 . . . . -1.9(2) ?
    C11 C16 C17 C18 . . . . 2.2(2) ?
    O5 C16 C17 C18 . . . . 177.73(14) ?
    O4 C17 C18 C19 . . . . 177.98(16) ?
    C16 C17 C18 C19 . . . . -1.7(2) ?
    C17 C18 C19 C10 . . . . 0.1(3) ?
    C11 C10 C19 C18 . . . . 1.0(2) ?
    C9 C10 C19 C18 . . . . -176.33(15) ?
    C14 C13 N1 C15 . . . . 79.54(18) ?
    C14 C13 N1 C12 . . . . -150.04(14) ?
    C11 C12 N1 C15 . . . . -80.48(17) ?
    C11 C12 N1 C13 . . . . 148.58(13) ?
    C5 C4 O1 C7 . . . . -174.7(2) ?
    C3 C4 O1 C7 . . . . 8.3(2) ?
    O2 C7 O1 C4 . . . . -13.5(2) ?
    C2 C3 O2 C7 . . . . 174.7(2) ?
    C4 C3 O2 C7 . . . . -8.3(2) ?
    O1 C7 O2 C3 . . . . 13.6(2) ?
    C18 C17 O4 C21 . . . . -2.1(3) ?
    C16 C17 O4 C21 . . . . 177.58(18) ?
    C11 C16 O5 C20 . . . . -112.30(17) ?
    C17 C16 O5 C20 . . . . 72.12(19) ?
loop_
    _geom_hbond_atom_site_label_D
    _geom_hbond_atom_site_label_H
    _geom_hbond_atom_site_label_A
    _geom_hbond_site_symmetry_A
    _geom_hbond_distance_DH
    _geom_hbond_distance_HA
    _geom_hbond_distance_DA
    _geom_hbond_angle_DHA
    O3 H3 O5 2_545 0.82 2.03 2.8380(16) 168
    C7 H7A O4 1_655 0.97 2.57 3.405(3) 144
    C18 H18 O3 3_555 0.93 2.53 3.229(2) 132
    C7 H7B Cg2 2_655 0.97 2.57 3.464(3) 153
