# Supplementary material for: Dihydro­allocryptopine
Source: Acta Crystallogr Sect E Struct Rep Online. 2011 Dec 10;68(Pt 1):o69. doi: 10.1107/S1600536811052172 (PMC3254424; doi:10.1107/S1600536811052172)
Supplement: Supplementary file 2 [file e-68-00o69-Isup2.hkl]

# 
# h,k,l, Fc-squared, Fo-squared, sigma(Fo-squared) and status flag 
# 
data_I
_shelx_title ' A in P2(1)/c' 
_shelx_refln_list_code          4 
_shelx_F_calc_maximum      196.04 
_exptl_crystal_F_000       792.00 
_reflns_d_resolution_high  0.8255 
 
loop_ 
 _symmetry_equiv_pos_as_xyz 
 'x, y, z' 
 '-x, y+1/2, -z+1/2' 
 '-x, -y, -z' 
 'x, -y-1/2, z-1/2' 
 
_cell_length_a    14.2557 
_cell_length_b     9.3705 
_cell_length_c    15.2779 
_cell_angle_alpha  90.000 
_cell_angle_beta  106.601 
_cell_angle_gamma  90.000 
 
_shelx_F_squared_multiplier     1.000 
 
loop_ 
 _refln_index_h 
 _refln_index_k 
 _refln_index_l 
 _refln_F_squared_calc 
 _refln_F_squared_meas 
 _refln_F_squared_sigma 
 _refln_observed_status 
   2   0   0        1.41        0.85      0.49 o 
   3   0   0     4237.09     3957.74     91.28 o 
   4   0   0      128.37      105.01      3.55 o 
   5   0   0      425.54      402.32      7.65 o 
   6   0   0     1688.62     1785.44     23.73 o 
   7   0   0     1261.67     1291.53     18.39 o 
   8   0   0     5112.63     5167.45     56.36 o 
   9   0   0       11.67        6.06      2.26 o 
  10   0   0       58.13       59.25      4.55 o 
  11   0   0      465.41      469.76     12.04 o 
  12   0   0        4.20        6.01      3.08 o 
  13   0   0       14.61       13.74      3.77 o 
  14   0   0       11.71        9.10      3.55 o 
  15   0   0        0.04       -1.27      3.11 o 
  16   0   0        2.42       -0.04      3.20 o 
   1   1   0      320.02      296.94      4.52 o 
   2   1   0     2168.05     2198.63     14.51 o 
   3   1   0      971.10      953.60      7.47 o 
   4   1   0     1582.55     1469.38     15.92 o 
   5   1   0      140.60      152.01      2.73 o 
   6   1   0     2501.48     2763.92     33.84 o 
   7   1   0      587.29      639.65      6.87 o 
   8   1   0      191.96      214.43      4.52 o 
   9   1   0       45.63       56.99      2.95 o 
  10   1   0        0.00       -1.11      1.49 o 
  11   1   0      164.69      146.41      5.70 o 
  12   1   0       63.20       53.67      3.55 o 
  13   1   0     1049.10      971.31     14.05 o 
  14   1   0      136.29      144.68      5.81 o 
  15   1   0       62.27       67.09      4.60 o 
  16   1   0        0.16        1.58      2.87 o 
   0   2   0    31769.12    27489.89    220.60 o 
   1   2   0     2057.20     2009.62     16.77 o 
   2   2   0     8509.76     7918.17     44.72 o 
   3   2   0      155.29      139.84      2.49 o 
   4   2   0      839.00      813.19      6.59 o 
   5   2   0      171.80      173.30      2.72 o 
   6   2   0        2.88        3.40      0.83 o 
   7   2   0      265.92      314.35      4.01 o 
   8   2   0      365.11      395.12      5.67 o 
   9   2   0     1073.30     1070.89     26.44 o 
  10   2   0      417.94      400.38      8.38 o 
  11   2   0        6.25        4.95      1.91 o 
  12   2   0       10.30       18.35      2.64 o 
  13   2   0      118.97      125.16      5.16 o 
  14   2   0       52.09       49.71      5.24 o 
  15   2   0       48.40       50.34      4.22 o 
  16   2   0        0.03       -1.10      2.45 o 
   1   3   0     1946.94     1759.85     11.74 o 
   2   3   0     1046.90     1057.34      7.99 o 
   3   3   0     1610.75     1587.44     11.44 o 
   4   3   0     1316.18     1319.36      9.93 o 
   5   3   0      230.87      246.58      4.04 o 
   6   3   0       19.81       24.06      1.45 o 
   7   3   0       18.49       21.46      1.47 o 
   8   3   0      420.13      432.67      6.26 o 
   9   3   0        4.06        2.58      1.57 o 
  10   3   0       71.67       84.38      4.64 o 
  11   3   0      190.03      175.85      5.41 o 
  12   3   0       77.84       61.85      4.58 o 
  13   3   0       42.75       39.68      3.50 o 
  14   3   0       33.69       25.90      3.34 o 
  15   3   0       43.60       38.17      3.92 o 
   0   4   0      135.33      149.01      4.66 o 
   2   4   0     5094.42     4965.36     30.01 o 
   3   4   0     1812.13     1809.85     12.97 o 
   4   4   0       59.08       53.63      1.88 o 
   5   4   0     1517.61     1533.64     11.92 o 
   6   4   0       79.72       79.33      2.43 o 
   7   4   0       15.02       16.60      1.54 o 
   8   4   0       43.57       53.14      2.60 o 
   9   4   0        2.69        1.98      1.36 o 
  10   4   0       14.92       18.55      2.47 o 
  11   4   0       22.68       16.85      2.48 o 
  12   4   0       64.03       75.22      4.16 o 
  13   4   0       50.49       57.57      5.59 o 
  14   4   0       33.27       37.13      5.32 o 
  15   4   0        0.78        2.25      2.63 o 
   1   5   0       24.59       20.21      1.50 o 
   2   5   0       13.61       10.49      1.18 o 
   3   5   0     1330.09     1259.79     10.38 o 
   4   5   0     1043.53     1090.78      9.59 o 
   5   5   0      697.55      684.71      7.30 o 
   6   5   0       13.95       17.95      1.64 o 
   7   5   0      387.61      403.33      5.73 o 
   8   5   0       19.50       16.59      2.71 o 
   9   5   0       27.20       23.28      2.22 o 
  10   5   0        0.11       -0.19      1.67 o 
  11   5   0        2.51        2.68      1.95 o 
  12   5   0       50.19       48.65      4.34 o 
  13   5   0       11.93        8.54      2.49 o 
  14   5   0        7.30        3.68      3.01 o 
   0   6   0      255.35      277.66      6.03 o 
   1   6   0      236.11      261.82      5.34 o 
   2   6   0       43.56       44.68      3.05 o 
   3   6   0      107.33      104.84      2.89 o 
   4   6   0      100.44       96.69      2.90 o 
   5   6   0      402.95      379.06      6.32 o 
   6   6   0       28.15       25.63      1.97 o 
   7   6   0       37.97       48.80      2.51 o 
   8   6   0       52.30       56.67      3.00 o 
   9   6   0      102.14      105.85      3.93 o 
  10   6   0        7.64       12.04      2.43 o 
  11   6   0        1.15        1.18      2.66 o 
  12   6   0        5.29        6.57      2.95 o 
  13   6   0       34.13       34.78      4.54 o 
  14   6   0        5.68        9.35      3.62 o 
   1   7   0       33.20       43.52      2.45 o 
   2   7   0       22.08       24.66      2.17 o 
   3   7   0      100.24      100.21      5.10 o 
   4   7   0      315.66      314.58      5.23 o 
   5   7   0      101.66      103.19      3.28 o 
   6   7   0       83.88       84.12      3.13 o 
   7   7   0        2.98        0.10      1.41 o 
   8   7   0      206.89      208.81      5.27 o 
   9   7   0      173.62      169.62      6.67 o 
  10   7   0        0.00        0.09      2.51 o 
  11   7   0        6.04       10.49      3.99 o 
  12   7   0       36.43       45.30      7.44 o 
  13   7   0        0.19        2.80      3.86 o 
   0   8   0      114.98      105.42      6.19 o 
   1   8   0       12.54       12.99      2.36 o 
   2   8   0       29.60       30.91      3.28 o 
   3   8   0        7.19        5.86      2.21 o 
   4   8   0       29.53       35.19      3.41 o 
   5   8   0       18.13       22.42      2.80 o 
   6   8   0       27.29       18.62      5.14 o 
   7   8   0        4.28        4.48      4.64 o 
   8   8   0        2.76        8.59      4.21 o 
   9   8   0       81.67       67.70      6.54 o 
  10   8   0        2.77        6.33      3.68 o 
  11   8   0        4.66        2.18      4.75 o 
   1   9   0        2.42        4.17      2.08 o 
   2   9   0       11.62       15.65      2.69 o 
   3   9   0       28.77       35.82      4.07 o 
   4   9   0       39.66       37.06      4.06 o 
   5   9   0       69.62       65.90      7.76 o 
   6   9   0        5.55        5.88      3.03 o 
   7   9   0        6.67        8.46      3.86 o 
   8   9   0       34.28       30.32      6.28 o 
   9   9   0       63.07       63.36      6.81 o 
  10   9   0        6.47       10.71      4.44 o 
   0  10   0       10.76       22.67      7.66 o 
   1  10   0       45.59       52.51      6.51 o 
   2  10   0       20.06       24.19      3.96 o 
   3  10   0       74.18       83.97      5.69 o 
   4  10   0       21.06       17.01      3.61 o 
   5  10   0       32.64       40.79      4.66 o 
   6  10   0       29.94       26.95      4.64 o 
   7  10   0        2.19        2.49      5.24 o 
   1  11   0       29.78       32.46      6.32 o 
   2  11   0        6.89        7.56      5.18 o 
   3  11   0        4.92        4.05      4.23 o 
   4  11   0        1.46        4.95      6.16 o 
 -16   1   1        6.10        6.75      2.82 o 
 -15   1   1       71.08       76.56      4.67 o 
 -14   1   1        5.17        3.82      2.16 o 
 -13   1   1      299.62      273.26     13.31 o 
 -12   1   1      141.93      119.80      6.98 o 
 -11   1   1      132.12      121.56      4.74 o 
 -10   1   1      231.52      269.74      5.97 o 
  -9   1   1      210.08      199.67      4.27 o 
  -8   1   1        8.03        4.72      0.91 o 
  -7   1   1      228.38      202.68      3.48 o 
  -6   1   1       26.14       16.09      1.01 o 
  -5   1   1      357.62      391.04      3.98 o 
  -4   1   1     1519.48     1359.61      9.29 o 
  -3   1   1      439.89      388.22      3.47 o 
  -2   1   1      203.07      199.86      2.29 o 
  -1   1   1      863.33      868.90      7.23 o 
   0   1   1     1485.13     1397.70     10.82 o 
   1   1   1     1272.48     1144.28      9.06 o 
   2   1   1      144.59      157.89      2.17 o 
   3   1   1     1924.99     1765.13     12.55 o 
   4   1   1      574.91      597.41      5.74 o 
   5   1   1      779.67      841.31      7.63 o 
   6   1   1     4841.78     5004.42     37.01 o 
   7   1   1        2.01        5.67      1.04 o 
   8   1   1      166.90      168.47      4.44 o 
   9   1   1       30.22       35.59      3.26 o 
  10   1   1       23.24       19.00      2.37 o 
  11   1   1      225.55      218.40      6.79 o 
  12   1   1       93.07       69.02      5.20 o 
  13   1   1        0.18       -0.65      1.87 o 
  14   1   1        0.60       -1.05      2.03 o 
  15   1   1        9.18       11.59      3.01 o 
  16   1   1        0.70        2.17      2.65 o 
 -16   2   1        3.56        4.09      2.74 o 
 -15   2   1        5.36        2.29      2.22 o 
 -14   2   1       12.56       14.96      2.76 o 
 -13   2   1       44.10       42.47      5.49 o 
 -12   2   1       54.41       57.50      9.51 o 
 -11   2   1        3.38        2.84      1.75 o 
 -10   2   1      120.07      123.63      4.24 o 
  -9   2   1      561.38      554.04      7.28 o 
  -8   2   1       96.22      132.21      2.77 o 
  -7   2   1      344.28      403.42      5.83 o 
  -6   2   1      335.91      377.16      4.34 o 
  -5   2   1      115.65      113.12      2.84 o 
  -4   2   1      289.92      278.17      3.30 o 
  -3   2   1     3633.36     3716.57     22.18 o 
  -2   2   1     9900.33     9367.57     52.54 o 
  -1   2   1    30871.79    26283.34    227.72 o 
   0   2   1    34149.21    28893.24    202.70 o 
   1   2   1        2.35        0.32      0.69 o 
   2   2   1    11058.00    10216.82     57.26 o 
   3   2   1       34.47       48.48      1.46 o 
   4   2   1      585.94      604.24      5.43 o 
   5   2   1      362.89      419.71      4.43 o 
   6   2   1      395.21      430.45      4.63 o 
   7   2   1      260.89      241.29      4.20 o 
   8   2   1      286.03      309.34      5.01 o 
   9   2   1        9.65        9.05      1.88 o 
  10   2   1     1218.79     1204.91     14.52 o 
  11   2   1       49.34       48.24      3.38 o 
  12   2   1       46.80       28.22      3.04 o 
  13   2   1        8.33       14.04      2.60 o 
  14   2   1        0.37       -0.80      1.98 o 
  15   2   1        0.19        0.81      2.42 o 
  16   2   1        2.35        4.89      2.87 o 
 -16   3   1       53.79       59.73      4.69 o 
 -15   3   1        2.44        1.05      2.33 o 
 -14   3   1       39.45       37.90      3.64 o 
 -13   3   1      182.12      146.89      5.48 o 
 -12   3   1      165.11      158.83      5.35 o 
 -11   3   1       59.64       57.50      3.46 o 
 -10   3   1       75.83       81.33      5.47 o 
  -9   3   1      154.49      154.84      3.90 o 
  -8   3   1      735.14      754.08      7.55 o 
  -7   3   1      866.36      931.25      8.43 o 
  -6   3   1     2097.45     2111.27     17.60 o 
  -5   3   1      246.54      279.09      4.69 o 
  -4   3   1     1152.93     1213.72      9.25 o 
  -3   3   1     2430.64     2391.75     15.53 o 
  -2   3   1     3339.97     3220.64     19.84 o 
  -1   3   1      374.91      338.50      3.54 o 
   0   3   1      259.23      243.90      2.90 o 
   1   3   1      684.01      713.20      5.91 o 
   2   3   1    10211.89     9799.91     55.58 o 
   3   3   1      281.30      311.76      4.15 o 
   4   3   1       46.36       49.57      1.71 o 
   5   3   1      427.11      406.59      5.90 o 
   6   3   1     1229.29     1258.49     10.15 o 
   7   3   1      420.94      459.97      6.96 o 
   8   3   1      239.88      250.36      4.78 o 
   9   3   1      233.90      224.56      5.94 o 
  10   3   1      140.51      138.62      5.37 o 
  11   3   1        4.88        4.98      2.01 o 
  12   3   1      395.66      357.82     14.04 o 
  13   3   1        0.12       -0.37      2.00 o 
  14   3   1       22.25       20.60      3.15 o 
  15   3   1       31.04       40.87      4.07 o 
 -15   4   1       36.21       49.09      5.17 o 
 -14   4   1        6.20        7.55      2.59 o 
 -13   4   1       17.08       20.40      2.90 o 
 -12   4   1       58.17       43.32      3.39 o 
 -11   4   1       34.02       30.20      2.82 o 
 -10   4   1      498.29      528.21      7.81 o 
  -9   4   1        2.81        2.05      1.37 o 
  -8   4   1       53.59       49.01      2.20 o 
  -7   4   1       41.01       48.08      3.14 o 
  -6   4   1       58.09       60.55      2.17 o 
  -5   4   1       14.74       10.15      1.27 o 
  -4   4   1     1361.48     1260.51     10.00 o 
  -3   4   1      598.99      621.10      6.01 o 
  -2   4   1      184.59      172.85      2.84 o 
  -1   4   1     2638.55     2702.88     17.51 o 
   0   4   1     1649.98     1768.60     12.33 o 
   1   4   1     1799.34     1701.61     12.07 o 
   2   4   1      317.00      291.75      4.10 o 
   3   4   1      457.44      468.95      5.18 o 
   4   4   1        0.04       -0.10      1.21 o 
   5   4   1      135.49      149.51      4.66 o 
   6   4   1      322.19      334.89      4.86 o 
   7   4   1       12.07       13.33      1.49 o 
   8   4   1       13.49       13.79      1.80 o 
   9   4   1       46.71       36.71      2.43 o 
  10   4   1      147.92      136.17      4.80 o 
  11   4   1      131.28      125.29      6.05 o 
  12   4   1       44.11       39.99      3.40 o 
  13   4   1       63.48       58.09      4.12 o 
  14   4   1        0.01        1.12      2.29 o 
  15   4   1       16.64       17.81      3.37 o 
 -15   5   1        0.15        1.73      3.24 o 
 -14   5   1       49.09       47.62      4.93 o 
 -13   5   1        5.04        2.23      2.81 o 
 -12   5   1        0.47       -0.15      1.79 o 
 -11   5   1       59.46       66.93      3.84 o 
 -10   5   1       81.76       79.46      3.40 o 
  -9   5   1       54.68       49.80      2.79 o 
  -8   5   1        2.48        1.02      1.35 o 
  -7   5   1        4.09        5.57      1.34 o 
  -6   5   1       84.94      103.14      2.91 o 
  -5   5   1       85.11       73.71      2.41 o 
  -4   5   1       37.72       42.25      1.88 o 
  -3   5   1      423.29      393.01      4.90 o 
  -2   5   1      285.13      290.05      4.06 o 
  -1   5   1      335.02      326.85      4.25 o 
   0   5   1      181.87      168.57      3.02 o 
   1   5   1      121.35      101.82      2.41 o 
   2   5   1      308.32      292.48      4.16 o 
   3   5   1        9.82       14.14      1.35 o 
   4   5   1       24.79       20.89      2.06 o 
   5   5   1       36.57       39.93      2.02 o 
   6   5   1       11.76       15.14      1.64 o 
   7   5   1      533.47      510.50      9.26 o 
   8   5   1      486.84      492.60      9.07 o 
   9   5   1      593.21      597.60      9.08 o 
  10   5   1      193.15      182.31      5.55 o 
  11   5   1       24.51       24.86      2.84 o 
  12   5   1        8.07        6.17      2.18 o 
  13   5   1        0.77       -1.48      2.08 o 
  14   5   1       25.53       29.13      3.64 o 
 -14   6   1       44.15       44.50      5.06 o 
 -13   6   1       34.71       36.71      4.48 o 
 -12   6   1        8.47        6.25      2.88 o 
 -11   6   1       51.02       44.68      4.32 o 
 -10   6   1        3.60        0.48      1.89 o 
  -9   6   1       26.30       19.42      2.21 o 
  -8   6   1        7.53        9.50      1.84 o 
  -7   6   1        7.64        6.53      1.56 o 
  -6   6   1       56.50       59.43      2.73 o 
  -5   6   1      544.11      531.05      6.55 o 
  -4   6   1      786.61      783.77      8.07 o 
  -3   6   1        0.88        1.01      1.12 o 
  -2   6   1       45.53       51.46      2.64 o 
  -1   6   1       14.45       19.06      2.16 o 
   0   6   1        0.76        0.68      0.95 o 
   1   6   1     1103.55     1108.49      9.77 o 
   2   6   1      364.61      408.92      6.16 o 
   3   6   1       70.09       68.79      2.48 o 
   4   6   1        0.60        1.85      1.42 o 
   5   6   1      101.53      109.81      3.16 o 
   6   6   1        3.79        3.47      1.41 o 
   7   6   1       28.17       26.59      2.34 o 
   8   6   1        5.40        6.47      1.89 o 
   9   6   1       24.82       29.56      2.78 o 
  10   6   1        5.73        8.99      2.32 o 
  11   6   1        5.77       -0.51      1.96 o 
  12   6   1       18.42       15.96      4.45 o 
  13   6   1       21.42       25.07      4.32 o 
 -13   7   1        0.01       -0.52      3.94 o 
 -12   7   1        0.97       -4.80      3.20 o 
 -11   7   1        3.57        0.58      3.33 o 
 -10   7   1       31.28       40.58      4.14 o 
  -9   7   1        8.92       11.42      2.85 o 
  -8   7   1       70.38       56.54      5.00 o 
  -7   7   1       47.03       46.45      4.77 o 
  -6   7   1        3.53        4.79      1.93 o 
  -5   7   1      180.90      159.18      4.40 o 
  -4   7   1       75.98       88.23      3.36 o 
  -3   7   1      197.22      198.30      4.59 o 
  -2   7   1        6.10        5.82      1.60 o 
  -1   7   1      128.41      135.81      3.78 o 
   0   7   1      120.30      105.45      3.43 o 
   1   7   1       72.36       73.10      3.74 o 
   2   7   1       98.77       87.61      3.24 o 
   3   7   1       55.25       55.97      2.82 o 
   4   7   1        0.06        1.32      1.51 o 
   5   7   1       33.87       39.85      2.64 o 
   6   7   1      150.32      145.10      4.31 o 
   7   7   1      109.93      106.25      5.83 o 
   8   7   1       87.89      107.42      4.65 o 
   9   7   1      294.18      311.50     15.29 o 
  10   7   1       18.23       17.31      3.27 o 
  11   7   1       14.86       22.96      5.19 o 
  12   7   1        1.49       -1.90      3.42 o 
 -11   8   1        0.35       -2.33      4.07 o 
 -10   8   1       10.02        7.02      4.78 o 
  -9   8   1        4.44        2.67      5.79 o 
  -8   8   1        0.13       -1.91      2.77 o 
  -7   8   1        1.71       -1.02      2.74 o 
  -6   8   1       16.24       17.63      3.26 o 
  -5   8   1      148.67      136.17      6.08 o 
  -4   8   1      121.29      123.54      5.77 o 
  -3   8   1      289.84      269.61      6.64 o 
  -2   8   1      121.07      119.41      4.64 o 
  -1   8   1        2.26        0.84      1.78 o 
   0   8   1       30.08       37.52      3.08 o 
   1   8   1       37.15       42.40      3.47 o 
   2   8   1       49.33       50.26      3.45 o 
   3   8   1      108.76      108.69      4.53 o 
   4   8   1        2.94        1.23      1.87 o 
   5   8   1      250.89      264.77      6.80 o 
   6   8   1        0.13       -0.08      1.89 o 
   7   8   1        1.14        2.93      2.44 o 
   8   8   1      102.37      128.79      7.94 o 
   9   8   1       74.28       82.94      6.77 o 
  10   8   1        0.07        3.40      4.44 o 
  11   8   1        2.05        9.47      6.31 o 
 -10   9   1        6.77        5.26      4.16 o 
  -9   9   1        0.15        7.20      3.86 o 
  -8   9   1       24.27       21.97     10.51 o 
  -7   9   1       87.46       85.62      5.65 o 
  -6   9   1        4.45        8.19      3.10 o 
  -5   9   1       47.35       51.13      6.90 o 
  -4   9   1      129.78      120.75      6.20 o 
  -3   9   1        1.18       -1.32      2.27 o 
  -2   9   1       11.61       10.98      2.89 o 
  -1   9   1        1.97       -0.31      3.72 o 
   0   9   1       10.84        7.45      2.21 o 
   1   9   1       83.47       88.84      4.45 o 
   2   9   1        1.95        2.46      2.11 o 
   3   9   1       13.12       16.30      2.74 o 
   4   9   1        4.30        5.27      2.38 o 
   5   9   1        0.30        3.72      2.56 o 
   6   9   1        5.55       11.39      3.41 o 
   7   9   1       81.18       95.00     12.32 o 
   8   9   1       69.23       55.53      6.28 o 
   9   9   1        8.48       13.08      4.83 o 
  -8  10   1        7.99        8.77      4.39 o 
  -7  10   1        0.05       -3.41      4.29 o 
  -6  10   1      103.09      109.72      7.12 o 
  -5  10   1        0.07        1.04      2.79 o 
  -4  10   1        0.47        0.64      2.71 o 
  -3  10   1        0.95       -1.76      2.57 o 
  -2  10   1        0.00       -0.17      2.89 o 
  -1  10   1       11.40       12.08      3.40 o 
   0  10   1        0.90       -1.91      2.90 o 
   1  10   1       51.55       44.16      6.60 o 
   2  10   1       21.63       17.88      9.36 o 
   3  10   1        1.22        4.82      4.89 o 
   4  10   1        0.01       -4.19      2.79 o 
   5  10   1        2.58        4.60      4.46 o 
   6  10   1      132.08      116.99      8.76 o 
   7  10   1       31.80       38.38      5.85 o 
  -4  11   1       14.75       17.73      3.92 o 
  -3  11   1        5.33        7.09      3.47 o 
  -2  11   1        3.63       -0.07      4.14 o 
  -1  11   1        2.12        5.38      4.66 o 
   0  11   1        6.43        6.87      4.87 o 
   1  11   1        0.18        1.36      4.38 o 
   2  11   1        1.78        6.56      4.58 o 
   3  11   1        0.07       -0.01      6.20 o 
 -16   0   2        5.83        0.98      3.42 o 
 -15   0   2       24.48       19.87      4.76 o 
 -14   0   2       36.08       32.62      4.80 o 
 -13   0   2      150.55      139.55      7.36 o 
 -12   0   2        4.45        1.85      2.61 o 
 -11   0   2      146.61      126.69     13.59 o 
 -10   0   2       11.33        7.34      2.38 o 
  -9   0   2       10.95       26.67      3.13 o 
  -8   0   2       76.97       60.64      2.72 o 
  -7   0   2     2546.38     2668.51     24.85 o 
  -6   0   2     1277.81     1285.56     13.45 o 
  -5   0   2     1629.75     1472.48     14.45 o 
  -4   0   2    16308.84    14950.04    117.84 o 
  -3   0   2      323.62      316.74      4.23 o 
  -2   0   2      957.03      879.73     17.04 o 
  -1   0   2     2006.28     1819.91     27.60 o 
   0   0   2    38430.07    29266.84   1370.03 o 
   1   0   2     7947.01     7264.60     70.21 o 
   2   0   2     2277.96     2197.05     23.59 o 
   3   0   2     5188.26     5009.87     63.39 o 
   4   0   2     2781.52     2758.47     30.65 o 
   5   0   2      561.32      608.36     10.52 o 
   6   0   2       59.46       54.69      5.71 o 
   7   0   2     1410.84     1442.34     43.12 o 
   8   0   2     1024.82     1020.94     17.09 o 
   9   0   2     1522.59     1491.55     38.65 o 
  10   0   2       22.02       14.96      3.17 o 
  11   0   2       86.04       79.80      5.80 o 
  12   0   2        2.53        9.47      3.45 o 
  13   0   2       53.11       64.19      9.97 o 
  14   0   2       58.34       53.09      5.89 o 
  15   0   2        0.85        0.13      3.44 o 
 -16   1   2        0.25       -3.21      2.14 o 
 -15   1   2       43.76       40.90      3.76 o 
 -14   1   2       43.41       29.91      3.33 o 
 -13   1   2      782.04      703.55     11.43 o 
 -12   1   2       24.19       20.31      2.54 o 
 -11   1   2       65.73       81.76      3.73 o 
 -10   1   2        2.06        1.39      1.51 o 
  -9   1   2       32.20       40.58      2.06 o 
  -8   1   2       90.33       94.93      4.01 o 
  -7   1   2      767.29      749.17      6.79 o 
  -6   1   2       25.54       19.34      1.12 o 
  -5   1   2     2446.01     2289.13     14.83 o 
  -4   1   2     1293.38     1281.42      8.92 o 
  -3   1   2     1449.03     1410.76     10.13 o 
  -2   1   2     1422.56     1422.16     17.07 o 
  -1   1   2        9.73       10.47      0.71 o 
   0   1   2        9.97        5.07      0.65 o 
   1   1   2       30.95       28.33      0.87 o 
   2   1   2     2327.21     2314.85     15.54 o 
   3   1   2       40.19       49.03      1.99 o 
   4   1   2     2358.63     2182.47     15.75 o 
   5   1   2      616.34      590.68      6.74 o 
   6   1   2     1733.68     1767.75     15.76 o 
   7   1   2      129.06      145.40      3.96 o 
   8   1   2      251.24      259.17      5.58 o 
   9   1   2      138.51      146.93      4.78 o 
  10   1   2       63.82       56.70      3.37 o 
  11   1   2      135.53      128.32      4.84 o 
  12   1   2       12.31       13.94      3.20 o 
  13   1   2       19.64       14.75      2.77 o 
  14   1   2       20.05       13.69      2.92 o 
  15   1   2       34.50       39.70      4.83 o 
 -16   2   2        4.44        1.52      2.43 o 
 -15   2   2       38.34       37.38      3.76 o 
 -14   2   2       33.67       41.66      3.60 o 
 -13   2   2        5.72        6.72      2.28 o 
 -12   2   2        1.74        0.99      1.72 o 
 -11   2   2       13.43        7.06      2.01 o 
 -10   2   2       11.30       10.45      1.91 o 
  -9   2   2       78.75       75.62      2.95 o 
  -8   2   2      252.74      236.27      3.72 o 
  -7   2   2      580.16      665.27      6.49 o 
  -6   2   2      213.61      221.19      4.38 o 
  -5   2   2      467.58      447.58      4.62 o 
  -4   2   2     1000.55      961.10      7.37 o 
  -3   2   2      178.66      167.89      2.83 o 
  -2   2   2     8117.47     7548.32     64.48 o 
  -1   2   2      158.53      176.90      3.04 o 
   0   2   2    18466.29    16668.08    122.30 o 
   1   2   2      867.02      817.14      6.15 o 
   2   2   2     1033.03     1008.42      7.48 o 
   3   2   2      429.89      444.58      4.40 o 
   4   2   2      821.68      795.60      6.68 o 
   5   2   2      479.09      442.94      4.65 o 
   6   2   2      232.06      280.60      4.46 o 
   7   2   2        6.26        3.18      1.15 o 
   8   2   2      915.97      900.63     11.31 o 
   9   2   2       50.56       59.15      3.23 o 
  10   2   2       99.46       96.83      4.13 o 
  11   2   2        3.98        3.78      1.96 o 
  12   2   2       25.26       30.60      3.17 o 
  13   2   2       36.11       40.00      3.64 o 
  14   2   2       36.49       40.31      3.81 o 
  15   2   2        1.93       -1.54      2.71 o 
 -16   3   2        4.87        4.27      3.25 o 
 -15   3   2       71.47       86.22      6.91 o 
 -14   3   2        0.53        0.69      2.21 o 
 -13   3   2       10.37       10.14      2.49 o 
 -12   3   2       15.88       22.28      2.71 o 
 -11   3   2        0.04        1.55      1.78 o 
 -10   3   2      221.37      245.22      5.05 o 
  -9   3   2       81.74       81.20      2.94 o 
  -8   3   2      134.75      141.72      3.10 o 
  -7   3   2      953.72      986.12     11.56 o 
  -6   3   2     2439.76     2480.04     16.87 o 
  -5   3   2       81.00       92.79      2.48 o 
  -4   3   2      456.61      449.09      4.67 o 
  -3   3   2      213.56      233.65      3.02 o 
  -2   3   2     1228.78     1224.51      9.56 o 
  -1   3   2      811.91      846.04      7.51 o 
   0   3   2      862.52      808.93      7.31 o 
   1   3   2      910.77      902.76      7.09 o 
   2   3   2     1515.86     1636.31     11.45 o 
   3   3   2      139.00      130.00      2.53 o 
   4   3   2       23.58       27.33      1.38 o 
   5   3   2     4573.48     4639.48     28.76 o 
   6   3   2       28.87       37.37      1.69 o 
   7   3   2        9.70        9.20      1.49 o 
   8   3   2     1335.10     1318.94     12.75 o 
   9   3   2        0.12        1.10      1.60 o 
  10   3   2      188.80      168.75      5.32 o 
  11   3   2      176.06      190.62      5.83 o 
  12   3   2       65.45       66.66      4.06 o 
  13   3   2       31.03       27.18      7.08 o 
  14   3   2        0.35        1.56      3.19 o 
  15   3   2        7.97       11.62      3.09 o 
 -15   4   2        7.99        8.79      3.39 o 
 -14   4   2       17.11       20.22      3.66 o 
 -13   4   2        9.10       15.37      2.78 o 
 -12   4   2       11.76        8.32      2.34 o 
 -11   4   2       12.51        5.92      2.02 o 
 -10   4   2      137.75      134.80      4.31 o 
  -9   4   2       93.89       96.41      3.29 o 
  -8   4   2        7.12        5.85      1.44 o 
  -7   4   2      166.62      165.86      3.39 o 
  -6   4   2      495.50      489.15      6.28 o 
  -5   4   2     1150.67     1191.17      9.78 o 
  -4   4   2      246.87      221.44      3.41 o 
  -3   4   2      157.22      188.37      3.42 o 
  -2   4   2       21.74       21.80      2.30 o 
  -1   4   2     2784.94     2798.23     18.00 o 
   0   4   2      777.47      745.97      6.46 o 
   1   4   2     3522.78     3498.50     22.03 o 
   2   4   2     2415.94     2486.01     16.69 o 
   3   4   2        7.01       10.93      1.78 o 
   4   4   2        0.09       -0.34      0.89 o 
   5   4   2       31.49       21.67      1.56 o 
   6   4   2      251.60      260.80      4.23 o 
   7   4   2       34.87       42.21      2.36 o 
   8   4   2        3.10        4.79      1.53 o 
   9   4   2      349.10      353.79      7.33 o 
  10   4   2       97.90      103.65      4.44 o 
  11   4   2        0.20       -1.35      1.72 o 
  12   4   2        0.73        0.95      1.93 o 
  13   4   2        2.84        3.16      2.17 o 
  14   4   2        1.52        2.85      2.49 o 
 -15   5   2        5.27        2.02      3.18 o 
 -14   5   2        0.32       -0.21      2.71 o 
 -13   5   2       13.44       15.63      3.44 o 
 -12   5   2       27.39       28.53      3.73 o 
 -11   5   2       30.74       22.73      4.54 o 
 -10   5   2       44.08       50.78      3.77 o 
  -9   5   2      136.96      126.83      3.85 o 
  -8   5   2      182.78      194.20      4.04 o 
  -7   5   2       14.84       15.30      1.59 o 
  -6   5   2      504.14      489.92      6.06 o 
  -5   5   2      451.71      480.25      5.76 o 
  -4   5   2     2138.62     2155.27     15.52 o 
  -3   5   2      119.00      102.13      2.47 o 
  -2   5   2       53.58       57.33      1.87 o 
  -1   5   2      535.38      519.40      6.27 o 
   0   5   2      799.91      710.68      6.73 o 
   1   5   2      157.38      154.75      2.94 o 
   2   5   2       99.93       97.17      2.55 o 
   3   5   2      821.00      826.41      7.96 o 
   4   5   2      122.08      126.68      3.05 o 
   5   5   2      806.56      805.57      8.26 o 
   6   5   2        2.57        3.26      1.43 o 
   7   5   2       50.11       54.65      3.10 o 
   8   5   2      223.55      218.95      5.06 o 
   9   5   2       24.80       26.16      2.71 o 
  10   5   2        7.36        8.97      2.31 o 
  11   5   2        0.36        0.43      1.90 o 
  12   5   2        3.11        2.61      2.08 o 
  13   5   2       23.41       22.34      3.16 o 
  14   5   2       94.19      102.63      5.53 o 
 -14   6   2        0.00       -1.45      3.29 o 
 -13   6   2        7.41        5.23      3.62 o 
 -12   6   2       14.29       11.15      4.00 o 
 -11   6   2       10.66        9.91      3.60 o 
 -10   6   2        4.05       -1.90      2.20 o 
  -9   6   2       49.62       44.82      3.28 o 
  -8   6   2      114.83      122.54      3.96 o 
  -7   6   2        3.13        0.69      1.26 o 
  -6   6   2      108.86       96.87      3.09 o 
  -5   6   2       14.50       10.55      1.45 o 
  -4   6   2        6.11        3.80      1.85 o 
  -3   6   2      121.39      117.70      4.13 o 
  -2   6   2       33.50       29.63      1.99 o 
  -1   6   2       20.27       28.99      2.27 o 
   0   6   2       60.00       61.05      2.56 o 
   1   6   2       31.57       28.23      2.02 o 
   2   6   2      164.48      166.44      3.47 o 
   3   6   2      102.73      114.76      3.09 o 
   4   6   2      114.15      117.11      3.15 o 
   5   6   2      206.61      206.73      4.19 o 
   6   6   2        2.02        1.78      1.38 o 
   7   6   2      205.96      204.22      5.63 o 
   8   6   2      164.50      163.88      4.63 o 
   9   6   2      203.99      198.50      7.70 o 
  10   6   2       63.21       67.40      4.11 o 
  11   6   2        3.84        6.06      2.44 o 
  12   6   2        0.11        1.02      2.22 o 
  13   6   2        4.24        8.95      2.86 o 
 -13   7   2        2.79        7.08      4.28 o 
 -12   7   2        3.38        5.90      3.77 o 
 -11   7   2       19.35       25.76      3.95 o 
 -10   7   2       28.60       29.15      3.72 o 
  -9   7   2       19.56       15.50      3.61 o 
  -8   7   2        5.02        9.32      2.37 o 
  -7   7   2        2.22        1.06      1.92 o 
  -6   7   2       11.23       11.85      2.36 o 
  -5   7   2        1.32        1.07      1.96 o 
  -4   7   2      644.93      663.68     14.18 o 
  -3   7   2       14.00       13.30      1.83 o 
  -2   7   2        8.22       10.50      1.75 o 
  -1   7   2       41.05       41.87      4.09 o 
   0   7   2        6.07        8.65      1.68 o 
   1   7   2      104.70      111.56      3.64 o 
   2   7   2      114.33      102.23      3.47 o 
   3   7   2      742.16      717.64      9.28 o 
   4   7   2        0.00       -1.57      1.45 o 
   5   7   2      134.83      129.44      4.12 o 
   6   7   2       14.11       12.47      2.06 o 
   7   7   2      212.89      216.46      6.04 o 
   8   7   2      381.70      392.06      8.41 o 
   9   7   2      207.96      196.92      6.27 o 
  10   7   2        1.27       -1.31      2.42 o 
  11   7   2        1.95        1.04      2.51 o 
  12   7   2        0.43        1.13      3.56 o 
 -12   8   2        1.23       -5.10      3.66 o 
 -11   8   2       35.41       37.24      8.15 o 
 -10   8   2       18.86       26.10      3.92 o 
  -9   8   2        9.07       13.14      3.24 o 
  -8   8   2        7.42        0.05      2.55 o 
  -7   8   2       11.78       12.29      2.79 o 
  -6   8   2       81.24       74.47      4.15 o 
  -5   8   2       69.53       67.29      4.01 o 
  -4   8   2      233.00      244.91      7.66 o 
  -3   8   2        7.43        8.04      3.98 o 
  -2   8   2        8.17        8.83      2.08 o 
  -1   8   2        9.31       15.09      3.36 o 
   0   8   2       69.38       66.11      3.76 o 
   1   8   2      355.22      344.20     11.21 o 
   2   8   2        0.36        0.60      3.00 o 
   3   8   2        0.13       -2.38      1.59 o 
   4   8   2        1.66        3.23      1.75 o 
   5   8   2       40.41       41.27      4.13 o 
   6   8   2       10.31       10.29      2.86 o 
   7   8   2       24.36       32.83      3.94 o 
   8   8   2       44.07       56.69      4.70 o 
   9   8   2       17.55       29.60      6.58 o 
  10   8   2       20.67       11.92      5.85 o 
  11   8   2        1.56       -3.22      4.26 o 
 -10   9   2        2.97       -0.20      3.71 o 
  -9   9   2        0.62        3.20      3.36 o 
  -8   9   2        0.28       -3.28      3.10 o 
  -7   9   2       12.11        8.38      3.28 o 
  -6   9   2       19.43       18.84      3.71 o 
  -5   9   2      136.85      130.99      9.81 o 
  -4   9   2       24.69       29.42      3.98 o 
  -3   9   2        7.12        8.69      3.93 o 
  -2   9   2       43.35       43.42      4.39 o 
  -1   9   2        4.35       10.12      2.90 o 
   0   9   2       40.20       36.12      4.08 o 
   1   9   2      158.32      154.01      6.77 o 
   2   9   2       68.97       71.31      5.11 o 
   3   9   2       45.35       40.99      3.79 o 
   4   9   2        0.69        1.41      2.01 o 
   5   9   2        7.73        8.78      2.59 o 
   6   9   2       26.04       26.96      3.85 o 
   7   9   2       47.64       58.16      8.30 o 
   8   9   2      119.58      131.07      8.51 o 
   9   9   2       22.26       31.19      5.52 o 
  -8  10   2       14.49       17.43      5.02 o 
  -7  10   2       35.71       28.25      4.51 o 
  -6  10   2        0.14        1.22      2.92 o 
  -5  10   2        0.48       -2.22      2.50 o 
  -4  10   2       15.84       21.04      5.22 o 
  -3  10   2       28.56       27.88      4.19 o 
  -2  10   2       18.79       20.66      4.21 o 
  -1  10   2        0.04       -0.30      2.63 o 
   0  10   2        0.36       -0.43      2.53 o 
   1  10   2      229.33      231.77     10.31 o 
   2  10   2       75.23       73.82      5.55 o 
   3  10   2        9.49        9.68      3.37 o 
   4  10   2        0.92        4.79      4.21 o 
   5  10   2        1.67        5.42      4.50 o 
   6  10   2        0.03       -4.81      5.45 o 
   7  10   2        0.07       -3.55      3.63 o 
  -4  11   2        6.15        3.46      3.20 o 
  -3  11   2        4.22        7.43      3.59 o 
  -2  11   2       12.82       12.20      3.56 o 
  -1  11   2        0.96        1.87      3.09 o 
   0  11   2        3.71        3.01      4.48 o 
   1  11   2       43.04       62.28      7.57 o 
   2  11   2       17.74       26.46      8.52 o 
   3  11   2        5.62        9.81      4.78 o 
 -17   1   3        3.90        5.96      2.80 o 
 -16   1   3        0.61        1.41      2.40 o 
 -15   1   3        4.24        7.94      2.54 o 
 -14   1   3       34.50       28.60      3.19 o 
 -13   1   3        1.95       -1.55      1.69 o 
 -12   1   3       23.12       32.54      3.16 o 
 -11   1   3       11.82       10.13      1.99 o 
 -10   1   3        2.46        1.76      1.23 o 
  -9   1   3      159.62      163.23      3.55 o 
  -8   1   3      448.98      422.79      5.96 o 
  -7   1   3     1565.79     1646.87     13.31 o 
  -6   1   3     1058.01     1046.09      8.36 o 
  -5   1   3       23.85       26.85      1.20 o 
  -4   1   3      491.51      486.79      4.47 o 
  -3   1   3      288.89      288.38      3.43 o 
  -2   1   3     2837.23     2684.67     17.89 o 
  -1   1   3     1511.25     1344.40     11.21 o 
   0   1   3      331.81      365.03      3.28 o 
   1   1   3      131.18      128.03      1.92 o 
   2   1   3      803.56      765.04      5.98 o 
   3   1   3       96.96       99.95      1.87 o 
   4   1   3      223.35      266.73      4.15 o 
   5   1   3       37.14       41.44      1.92 o 
   6   1   3      704.28      694.23      7.29 o 
   7   1   3      184.82      173.99      4.47 o 
   8   1   3       83.79       89.76      5.39 o 
   9   1   3       24.62       26.27      2.48 o 
  10   1   3       21.87       19.32      2.54 o 
  11   1   3        0.19       -2.45      1.63 o 
  12   1   3        0.11        1.46      2.04 o 
  13   1   3       31.44       33.68      3.48 o 
  14   1   3       21.33       17.83      3.10 o 
  15   1   3        3.37        3.15      2.56 o 
 -16   2   3        0.22       -3.35      2.23 o 
 -15   2   3       27.70       31.34      3.52 o 
 -14   2   3        4.70        6.49      2.39 o 
 -13   2   3       60.03       45.75      3.45 o 
 -12   2   3        2.50        3.29      1.87 o 
 -11   2   3        5.00        0.79      1.68 o 
 -10   2   3        2.74        2.05      1.34 o 
  -9   2   3      188.28      188.88      4.17 o 
  -8   2   3      291.22      306.60      5.60 o 
  -7   2   3      354.30      373.99      4.62 o 
  -6   2   3      269.85      291.08      4.39 o 
  -5   2   3      574.63      566.08      5.34 o 
  -4   2   3      507.95      480.39      5.59 o 
  -3   2   3        6.33       14.77      1.02 o 
  -2   2   3      453.70      453.56      5.58 o 
  -1   2   3       76.04       79.81      2.25 o 
   0   2   3     6158.40     5828.18     46.28 o 
   1   2   3      281.97      247.99      4.02 o 
   2   2   3        3.73        5.91      0.92 o 
   3   2   3      419.20      358.09      4.18 o 
   4   2   3      150.10      142.19      2.54 o 
   5   2   3       11.50       21.29      1.23 o 
   6   2   3     1817.81     1885.60     17.06 o 
   7   2   3        0.35        0.05      1.57 o 
   8   2   3      370.16      371.73      6.97 o 
   9   2   3       19.12       19.94      2.35 o 
  10   2   3       82.60       82.43      7.48 o 
  11   2   3      241.34      226.12      6.37 o 
  12   2   3       65.72       63.52      5.22 o 
  13   2   3       10.25        4.97      3.87 o 
  14   2   3       17.28       17.57      3.17 o 
  15   2   3        0.21       -3.53      2.35 o 
 -16   3   3       23.12       21.69      3.93 o 
 -15   3   3       23.47       17.93      3.76 o 
 -14   3   3      139.16      137.25      9.28 o 
 -13   3   3        4.04        7.07      2.18 o 
 -12   3   3      164.03      151.05      5.17 o 
 -11   3   3      115.90      120.46      4.38 o 
 -10   3   3        3.03        1.96      1.41 o 
  -9   3   3      170.44      157.91      3.87 o 
  -8   3   3        0.33       -0.33      1.03 o 
  -7   3   3      458.07      440.61      5.29 o 
  -6   3   3       63.07       47.69      2.14 o 
  -5   3   3      477.33      565.06      6.85 o 
  -4   3   3     1012.45      989.42      7.83 o 
  -3   3   3     1772.00     1643.50     11.27 o 
  -2   3   3       38.31       30.62      1.30 o 
  -1   3   3      712.02      726.29      6.80 o 
   0   3   3      323.28      312.87      4.10 o 
   1   3   3       69.32       69.51      1.72 o 
   2   3   3      597.01      605.29      5.68 o 
   3   3   3      820.76      896.74      7.67 o 
   4   3   3      282.91      348.09      4.40 o 
   5   3   3      166.61      142.50      3.51 o 
   6   3   3      132.75      140.09      2.98 o 
   7   3   3        3.53       -0.47      1.25 o 
   8   3   3        1.38        3.04      1.61 o 
   9   3   3      257.59      253.07      8.36 o 
  10   3   3      115.72      115.88      4.60 o 
  11   3   3       51.92       45.01      3.44 o 
  12   3   3        4.16        2.91      2.02 o 
  13   3   3       40.93       46.07      3.97 o 
  14   3   3        0.28       -1.07      2.17 o 
 -16   4   3        3.26        0.67      3.26 o 
 -15   4   3       36.68       30.20      4.28 o 
 -14   4   3       46.45       56.83      4.97 o 
 -13   4   3        6.47        7.30      2.86 o 
 -12   4   3       97.33       86.90      5.00 o 
 -11   4   3       79.53       77.37      3.37 o 
 -10   4   3       68.29       63.18      2.97 o 
  -9   4   3       11.97       17.77      2.17 o 
  -8   4   3       10.00       10.26      1.40 o 
  -7   4   3        6.27        8.33      1.24 o 
  -6   4   3        2.66        0.61      0.91 o 
  -5   4   3      119.40      125.70      2.64 o 
  -4   4   3      234.32      207.09      3.98 o 
  -3   4   3      831.93      814.05      6.93 o 
  -2   4   3       44.59       43.45      1.84 o 
  -1   4   3      936.21      946.98      8.85 o 
   0   4   3      130.92      120.24      4.96 o 
   1   4   3       51.74       46.60      1.90 o 
   2   4   3       42.17       56.86      3.41 o 
   3   4   3       12.59       19.27      1.34 o 
   4   4   3      170.70      194.47      3.49 o 
   5   4   3      292.94      272.88      4.27 o 
   6   4   3       76.43       75.53      3.21 o 
   7   4   3       72.71       76.90      3.17 o 
   8   4   3       70.93       67.02      3.32 o 
   9   4   3      343.19      343.60      7.41 o 
  10   4   3       59.65       55.18      3.62 o 
  11   4   3       36.57       25.61      3.39 o 
  12   4   3        0.45        0.42      2.00 o 
  13   4   3        3.07        1.36      2.11 o 
  14   4   3        0.58        0.09      2.31 o 
 -15   5   3        0.32       -1.92      2.99 o 
 -14   5   3        4.65        4.64      2.94 o 
 -13   5   3       33.69       34.09      4.10 o 
 -12   5   3       37.39       44.71      4.17 o 
 -11   5   3       46.27       48.03      3.47 o 
 -10   5   3       26.22       26.42      2.80 o 
  -9   5   3      247.48      246.21      7.25 o 
  -8   5   3       17.29       23.23      2.12 o 
  -7   5   3      219.78      208.43      3.95 o 
  -6   5   3      340.85      387.12      5.21 o 
  -5   5   3      319.12      326.68      4.59 o 
  -4   5   3       75.72       74.84      2.22 o 
  -3   5   3       30.42       29.08      1.46 o 
  -2   5   3      982.84     1013.61      8.47 o 
  -1   5   3      595.40      653.57      6.20 o 
   0   5   3      476.11      502.82      5.31 o 
   1   5   3     3294.39     3293.73     21.62 o 
   2   5   3     2028.94     2039.62     14.89 o 
   3   5   3      149.84      172.38      3.42 o 
   4   5   3      316.99      346.11      8.18 o 
   5   5   3       37.11       48.20      3.04 o 
   6   5   3      212.42      206.90      4.62 o 
   7   5   3      767.14      778.25      9.68 o 
   8   5   3      457.60      458.08      7.97 o 
   9   5   3       78.76       89.63      5.63 o 
  10   5   3      227.04      216.96      6.38 o 
  11   5   3        4.77        5.92      2.39 o 
  12   5   3        0.24       -1.70      1.98 o 
  13   5   3       10.22       14.11      3.02 o 
 -14   6   3        3.15        7.54      5.93 o 
 -13   6   3        0.48       -2.14      3.20 o 
 -12   6   3       52.92       58.39      6.13 o 
 -11   6   3      148.51      161.35     10.96 o 
 -10   6   3       17.08       13.91      2.95 o 
  -9   6   3      131.60      131.17      9.47 o 
  -8   6   3        0.41       -0.09      1.79 o 
  -7   6   3        0.04        2.55      1.83 o 
  -6   6   3       23.45       30.14      2.72 o 
  -5   6   3       46.42       47.63      3.02 o 
  -4   6   3      228.09      235.98      4.70 o 
  -3   6   3        9.54        5.02      1.38 o 
  -2   6   3      166.84      158.94      3.85 o 
  -1   6   3        2.29        3.13      1.27 o 
   0   6   3      805.77      801.15      9.18 o 
   1   6   3      908.99      878.79      9.77 o 
   2   6   3       51.04       48.63      3.19 o 
   3   6   3      135.96      132.50      3.77 o 
   4   6   3       29.37       36.97      2.42 o 
   5   6   3      114.72      104.73      4.47 o 
   6   6   3       57.79       61.78      3.52 o 
   7   6   3        2.95        0.36      1.82 o 
   8   6   3      155.00      166.12      4.79 o 
   9   6   3      292.78      304.64      7.44 o 
  10   6   3        0.01        3.78      2.11 o 
  11   6   3       23.28       28.73      4.07 o 
  12   6   3        8.69       10.30      4.15 o 
 -13   7   3       46.40       42.96      6.27 o 
 -12   7   3       16.21       15.54      4.58 o 
 -11   7   3        0.27        3.59      2.75 o 
 -10   7   3        0.04        0.32      2.37 o 
  -9   7   3      113.10      107.69      5.55 o 
  -8   7   3        1.17        3.93      2.13 o 
  -7   7   3       40.57       38.69      3.20 o 
  -6   7   3      269.27      262.65      6.57 o 
  -5   7   3      644.13      634.74     10.23 o 
  -4   7   3      135.10      131.74      4.67 o 
  -3   7   3      159.42      159.25      6.42 o 
  -2   7   3      122.56      116.65      4.31 o 
  -1   7   3        4.64        4.31      1.46 o 
   0   7   3        2.57        2.55      1.43 o 
   1   7   3      304.65      293.38      7.33 o 
   2   7   3      174.41      182.70      4.54 o 
   3   7   3       40.67       41.07      2.68 o 
   4   7   3       37.44       35.51      2.65 o 
   5   7   3        8.66       10.45      1.99 o 
   6   7   3        1.81        5.10      2.21 o 
   7   7   3      164.44      165.61      6.39 o 
   8   7   3       27.14       29.61      3.23 o 
   9   7   3       15.86       13.00      2.97 o 
  10   7   3        0.66       -1.22      2.43 o 
  11   7   3       26.48       34.45      4.32 o 
 -12   8   3       27.72       28.27      5.67 o 
 -11   8   3       24.25       37.71      4.63 o 
 -10   8   3        0.00       -0.18      3.68 o 
  -9   8   3       54.38       51.89      7.33 o 
  -8   8   3        7.99       12.09      2.77 o 
  -7   8   3       86.48       73.65      4.29 o 
  -6   8   3       78.19       75.36      4.29 o 
  -5   8   3       26.75       21.95      2.95 o 
  -4   8   3        5.37        3.05      2.09 o 
  -3   8   3        0.12       -0.20      2.79 o 
  -2   8   3       29.09       23.19      2.75 o 
  -1   8   3       62.82       59.06      3.69 o 
   0   8   3       69.62       66.80      4.17 o 
   1   8   3      567.67      554.18     10.98 o 
   2   8   3      486.70      470.35      7.73 o 
   3   8   3        0.15       -1.48      1.53 o 
   4   8   3        6.16        5.74      1.93 o 
   5   8   3       25.69       29.21      2.76 o 
   6   8   3        0.20       -2.11      1.96 o 
   7   8   3       34.69       37.29      3.81 o 
   8   8   3      112.41      118.88      5.37 o 
   9   8   3       11.19        6.73      2.98 o 
  10   8   3        0.45       -1.44      2.75 o 
 -10   9   3        0.00        4.69      3.48 o 
  -9   9   3        0.73       -2.04      3.20 o 
  -8   9   3        9.46       11.31      3.42 o 
  -7   9   3       13.63        8.19      4.59 o 
  -6   9   3       55.34       68.60      6.45 o 
  -5   9   3       77.28       69.53      5.33 o 
  -4   9   3        8.23        3.16      2.60 o 
  -3   9   3        9.18        3.82      2.82 o 
  -2   9   3        3.01        7.14      2.82 o 
  -1   9   3        0.49        2.62      3.79 o 
   0   9   3        0.03        0.00      2.41 o 
   1   9   3       20.72       21.34      3.64 o 
   2   9   3        2.27        1.40      2.59 o 
   3   9   3        6.76        6.50      3.12 o 
   4   9   3       89.46       99.43     10.41 o 
   5   9   3       11.45       14.10      2.89 o 
   6   9   3        4.68        5.35      3.00 o 
   7   9   3       28.13       19.36      3.71 o 
   8   9   3        0.16       -2.69      2.87 o 
  -8  10   3        3.75        5.60      3.77 o 
  -7  10   3        6.15        5.08      3.28 o 
  -6  10   3        3.02        8.09      3.23 o 
  -5  10   3        0.17       -2.99      2.62 o 
  -4  10   3        4.73        2.47      2.92 o 
  -3  10   3        0.14        3.83      3.26 o 
  -2  10   3        2.12        4.43      5.31 o 
  -1  10   3        5.62        5.99      3.20 o 
   0  10   3       31.29       32.66      4.47 o 
   1  10   3       37.91       47.66      4.90 o 
   2  10   3        6.33        9.57      3.39 o 
   3  10   3       31.49       28.29      4.23 o 
   4  10   3        8.47        5.29      3.23 o 
   5  10   3        4.04        5.52      4.10 o 
   6  10   3       11.91       11.73      7.44 o 
  -3  11   3        0.41        0.61      3.08 o 
  -2  11   3        0.02        0.94      3.06 o 
  -1  11   3        0.12       -1.28      3.03 o 
   0  11   3       23.20       24.50      4.57 o 
   1  11   3       28.85       22.35      4.34 o 
   2  11   3        5.30        8.02      4.55 o 
 -17   0   4        1.19        2.81      3.53 o 
 -16   0   4      134.68      150.47      8.70 o 
 -15   0   4       47.56       47.05      5.39 o 
 -14   0   4      102.24      104.68     16.39 o 
 -13   0   4      294.99      254.47     23.39 o 
 -12   0   4      395.14      395.37     11.31 o 
 -11   0   4      179.24      200.93      7.50 o 
 -10   0   4        1.71       -0.16      1.78 o 
  -9   0   4      110.06      109.70      4.00 o 
  -8   0   4      529.23      575.47      8.72 o 
  -7   0   4      101.63      122.28      4.20 o 
  -6   0   4      817.01      779.27      9.71 o 
  -5   0   4      940.13      932.24     10.56 o 
  -4   0   4     1228.33     1277.98     12.88 o 
  -3   0   4      401.47      388.75      7.59 o 
  -2   0   4      845.18      779.22      8.33 o 
  -1   0   4    29685.60    25146.91    200.99 o 
   0   0   4    10088.89     9498.03     75.52 o 
   1   0   4     6945.89     6838.84     55.49 o 
   2   0   4     2085.68     1831.80     17.29 o 
   3   0   4       49.26       54.14      2.16 o 
   4   0   4     2400.06     2531.43     36.35 o 
   5   0   4      395.08      406.93      8.93 o 
   6   0   4       13.14       15.29      2.51 o 
   7   0   4      195.61      181.84      7.63 o 
   8   0   4       25.91       20.57      3.23 o 
   9   0   4      667.75      640.83     19.68 o 
  10   0   4     2616.59     2516.64     35.17 o 
  11   0   4       40.82       34.17      7.18 o 
  12   0   4        6.62        3.11      2.89 o 
  13   0   4       49.07       60.34     10.26 o 
  14   0   4       23.26       32.52      5.45 o 
  15   0   4        5.76        6.36      5.74 o 
 -17   1   4        2.14        3.12      2.67 o 
 -16   1   4        0.92        0.51      2.29 o 
 -15   1   4       28.17       24.09      3.12 o 
 -14   1   4       49.70       36.69      3.33 o 
 -13   1   4      277.99      285.96      7.03 o 
 -12   1   4       14.38       15.24      3.86 o 
 -11   1   4       68.70       66.54      4.59 o 
 -10   1   4      277.86      294.87      4.64 o 
  -9   1   4      179.10      188.65      3.55 o 
  -8   1   4      686.98      723.43      7.15 o 
  -7   1   4        9.21       10.88      1.12 o 
  -6   1   4       24.53       30.75      1.38 o 
  -5   1   4      907.70      797.36      6.70 o 
  -4   1   4        0.04       -0.26      0.57 o 
  -3   1   4     4484.75     4290.29     28.05 o 
  -2   1   4      696.48      683.06      9.02 o 
  -1   1   4      241.52      208.09      3.20 o 
   0   1   4      212.58      189.14      2.77 o 
   1   1   4      338.17      341.15      4.25 o 
   2   1   4       20.20       22.86      1.08 o 
   3   1   4     3406.19     3527.39     23.40 o 
   4   1   4       37.53       29.80      1.27 o 
   5   1   4      194.42      171.83      2.71 o 
   6   1   4        8.52        9.94      1.43 o 
   7   1   4      113.90      104.82      3.73 o 
   8   1   4       36.59       36.15      2.71 o 
   9   1   4       18.42       14.23      2.23 o 
  10   1   4      323.61      321.83      7.34 o 
  11   1   4       42.89       46.33      3.51 o 
  12   1   4       81.63       88.86      4.71 o 
  13   1   4        0.05       -2.56      1.90 o 
  14   1   4        0.07       -3.01      2.11 o 
  15   1   4        1.97        0.26      2.77 o 
 -16   2   4       13.06       14.90      3.46 o 
 -15   2   4        9.19       11.89      3.20 o 
 -14   2   4      186.14      204.19      6.35 o 
 -13   2   4       12.39       10.53      3.69 o 
 -12   2   4      118.77      109.10      6.39 o 
 -11   2   4      103.03      103.30      3.68 o 
 -10   2   4      388.27      386.15      6.15 o 
  -9   2   4       18.15       17.57      1.89 o 
  -8   2   4       23.61       25.10      1.54 o 
  -7   2   4       43.24       45.74      1.75 o 
  -6   2   4      302.38      270.03      3.67 o 
  -5   2   4      264.02      300.99      3.65 o 
  -4   2   4      491.76      470.69      5.26 o 
  -3   2   4      582.10      549.46      5.55 o 
  -2   2   4      210.35      203.36      3.72 o 
  -1   2   4      422.39      373.75      5.13 o 
   0   2   4      141.80      139.56      2.09 o 
   1   2   4     1333.38     1315.89      9.45 o 
   2   2   4      618.77      598.62      5.54 o 
   3   2   4      463.97      448.50      5.39 o 
   4   2   4     1707.94     1634.18     11.96 o 
   5   2   4       26.75       23.68      1.36 o 
   6   2   4       37.68       43.10      2.13 o 
   7   2   4       22.44       25.43      2.27 o 
   8   2   4      442.98      435.70      7.80 o 
   9   2   4     1168.04     1152.77     19.83 o 
  10   2   4      277.63      262.84      6.74 o 
  11   2   4        0.21       -1.85      1.68 o 
  12   2   4        2.33        3.48      2.14 o 
  13   2   4       19.74       15.84      3.92 o 
  14   2   4       31.24       41.47      5.63 o 
 -16   3   4        3.63        5.42      3.41 o 
 -15   3   4       22.21       21.57      5.85 o 
 -14   3   4       25.67       27.24      3.79 o 
 -13   3   4        0.25        3.54      2.52 o 
 -12   3   4       97.65       86.59      4.95 o 
 -11   3   4      382.94      398.74      6.69 o 
 -10   3   4       47.02       48.43      3.09 o 
  -9   3   4       44.03       40.79      2.86 o 
  -8   3   4       64.41       58.46      2.16 o 
  -7   3   4     1900.21     1896.55     14.02 o 
  -6   3   4      195.16      222.59      3.41 o 
  -5   3   4       56.00       82.20      2.11 o 
  -4   3   4      202.71      223.17      3.78 o 
  -3   3   4       11.23       13.29      1.43 o 
  -2   3   4      468.82      476.01      6.50 o 
  -1   3   4     2035.93     2005.26     15.80 o 
   0   3   4      246.82      220.72      3.47 o 
   1   3   4     1585.14     1628.67     11.53 o 
   2   3   4      471.70      501.71      5.21 o 
   3   3   4      189.82      179.96      3.71 o 
   4   3   4      894.03      934.35      8.32 o 
   5   3   4       15.07       17.95      1.81 o 
   6   3   4        5.38        4.90      1.38 o 
   7   3   4        6.04        6.61      2.15 o 
   8   3   4      403.52      384.30      7.46 o 
   9   3   4       37.01       31.91      4.05 o 
  10   3   4        2.53        4.61      1.98 o 
  11   3   4       10.24        6.71      2.17 o 
  12   3   4        4.95        3.51      2.15 o 
  13   3   4        9.77        1.90      2.68 o 
  14   3   4        0.10       -3.42      2.28 o 
 -16   4   4       25.62       19.32      4.16 o 
 -15   4   4        6.09       12.23      3.50 o 
 -14   4   4       27.70       18.60      3.58 o 
 -13   4   4        2.25        1.24      2.57 o 
 -12   4   4       91.08      108.35      5.55 o 
 -11   4   4      138.21      146.05      8.07 o 
 -10   4   4       72.95       73.24      3.67 o 
  -9   4   4     1100.52     1087.67     11.52 o 
  -8   4   4       13.99       12.31      1.42 o 
  -7   4   4      112.44      106.66      4.97 o 
  -6   4   4       58.04       68.92      2.14 o 
  -5   4   4       41.42       37.57      1.55 o 
  -4   4   4      180.62      167.40      3.05 o 
  -3   4   4      158.75      149.12      5.11 o 
  -2   4   4      391.75      400.65      5.23 o 
  -1   4   4       40.67       36.33      1.71 o 
   0   4   4       30.19       37.42      1.75 o 
   1   4   4       38.41       40.88      1.53 o 
   2   4   4      379.92      365.00      4.53 o 
   3   4   4      362.84      337.59      4.55 o 
   4   4   4       47.20       57.92      2.30 o 
   5   4   4      289.20      303.07      4.63 o 
   6   4   4      109.70      108.33      3.47 o 
   7   4   4      248.72      256.42      5.22 o 
   8   4   4      363.16      367.63      7.51 o 
   9   4   4       30.57       31.05      2.94 o 
  10   4   4      340.32      343.13      8.24 o 
  11   4   4        5.38        5.01      2.32 o 
  12   4   4       25.61       20.24      3.42 o 
  13   4   4        7.18        4.02      2.46 o 
  14   4   4       32.21       38.81      4.14 o 
 -15   5   4       26.92       29.39      5.71 o 
 -14   5   4       19.67       20.71      4.77 o 
 -13   5   4       25.10       19.49      4.61 o 
 -12   5   4       66.52       65.13      5.25 o 
 -11   5   4      273.24      291.02      7.00 o 
 -10   5   4        6.70        7.40      2.61 o 
  -9   5   4      115.39      129.63      4.83 o 
  -8   5   4      206.39      211.97      8.49 o 
  -7   5   4      380.32      400.42      6.26 o 
  -6   5   4      620.16      649.88      7.96 o 
  -5   5   4      909.23      916.34      9.56 o 
  -4   5   4      472.45      463.79      6.11 o 
  -3   5   4      109.95      119.93      3.22 o 
  -2   5   4      123.49      130.21      3.16 o 
  -1   5   4       19.19       18.22      1.65 o 
   0   5   4        5.28        4.69      1.23 o 
   1   5   4       62.63       60.88      2.50 o 
   2   5   4       24.36       21.21      1.84 o 
   3   5   4      529.82      531.10      6.21 o 
   4   5   4       27.89       29.71      1.85 o 
   5   5   4        0.04        1.33      1.19 o 
   6   5   4        3.88        5.77      1.62 o 
   7   5   4       23.09       36.25      2.59 o 
   8   5   4        2.97        8.09      2.18 o 
   9   5   4      126.76      131.40      5.09 o 
  10   5   4       24.22       22.25      2.96 o 
  11   5   4        3.26        3.94      2.24 o 
  12   5   4       13.56       18.31      4.08 o 
  13   5   4       28.15       29.93      3.76 o 
 -14   6   4       17.09       17.96      5.06 o 
 -13   6   4        2.77        2.37      3.54 o 
 -12   6   4       42.99       34.39     10.16 o 
 -11   6   4       52.12       49.01      4.44 o 
 -10   6   4       52.60       60.84      4.59 o 
  -9   6   4       47.85       44.53      3.44 o 
  -8   6   4      242.89      242.14      6.36 o 
  -7   6   4        0.92       -0.38      1.77 o 
  -6   6   4        0.68        2.38      1.78 o 
  -5   6   4      161.67      168.80      5.06 o 
  -4   6   4        2.72        4.83      1.70 o 
  -3   6   4        0.41        0.47      1.40 o 
  -2   6   4      177.63      159.84      3.88 o 
  -1   6   4       19.50       17.96      1.78 o 
   0   6   4      256.25      251.63      6.09 o 
   1   6   4      689.53      667.99      8.36 o 
   2   6   4        3.81        5.97      2.01 o 
   3   6   4       45.67       41.51      2.60 o 
   4   6   4      378.75      360.85      6.31 o 
   5   6   4       88.74       84.23      3.44 o 
   6   6   4      113.02      116.87      9.42 o 
   7   6   4       68.91       73.59      4.01 o 
   8   6   4        1.69       -0.58      1.99 o 
   9   6   4        4.03        7.42      3.43 o 
  10   6   4        4.86        5.37      2.76 o 
  11   6   4        0.40        1.11      3.19 o 
  12   6   4       24.20       32.89      7.77 o 
 -13   7   4       81.82       97.81      8.09 o 
 -12   7   4       38.08       43.10      5.84 o 
 -11   7   4       28.56       27.76      5.16 o 
 -10   7   4       16.00       20.18      3.73 o 
  -9   7   4      103.74      102.88      4.84 o 
  -8   7   4        8.16       11.24      2.50 o 
  -7   7   4        9.12        8.60      3.33 o 
  -6   7   4      148.20      164.92      5.42 o 
  -5   7   4       30.77       31.17      3.55 o 
  -4   7   4        0.18       -0.77      1.66 o 
  -3   7   4        1.81       -0.68      1.64 o 
  -2   7   4       25.58       16.69      2.45 o 
  -1   7   4       17.63       14.86      2.31 o 
   0   7   4      351.22      333.14      7.55 o 
   1   7   4      777.35      780.89      9.74 o 
   2   7   4      115.95      127.74      4.04 o 
   3   7   4       81.54       86.37      3.52 o 
   4   7   4       26.58       27.88      2.49 o 
   5   7   4       74.13       70.81      3.43 o 
   6   7   4       25.12       33.33      3.22 o 
   7   7   4        2.41        4.49      2.45 o 
   8   7   4        0.91        2.35      2.18 o 
   9   7   4        0.01        3.54      2.45 o 
  10   7   4        0.10       -3.52      2.41 o 
  11   7   4        6.58        3.66      3.79 o 
 -12   8   4       30.15       28.56      4.45 o 
 -11   8   4      116.99      117.96      6.70 o 
 -10   8   4       36.37       31.60      4.17 o 
  -9   8   4       26.59       27.64      4.56 o 
  -8   8   4       20.68       17.24      3.72 o 
  -7   8   4       58.30       55.01      4.01 o 
  -6   8   4       48.75       45.07      3.57 o 
  -5   8   4        0.09       -0.76      2.23 o 
  -4   8   4        3.71        5.60      2.14 o 
  -3   8   4       54.36       60.37      4.22 o 
  -2   8   4        0.09        0.69      1.82 o 
  -1   8   4       99.92       83.90      4.24 o 
   0   8   4      239.21      234.23      6.43 o 
   1   8   4      158.52      156.79      5.44 o 
   2   8   4       40.01       42.50      3.41 o 
   3   8   4       58.67       48.90      3.57 o 
   4   8   4       47.96       54.45      3.27 o 
   5   8   4        5.17        5.16      2.05 o 
   6   8   4       28.17       37.42      3.46 o 
   7   8   4       25.26       27.00      3.24 o 
   8   8   4      131.15      127.94      5.68 o 
   9   8   4       29.01       28.25      4.16 o 
  10   8   4        0.18        0.96      3.03 o 
 -10   9   4        1.73        0.95      3.11 o 
  -9   9   4        1.94        2.69      2.99 o 
  -8   9   4       25.30       18.97      4.14 o 
  -7   9   4        0.49        0.85      2.61 o 
  -6   9   4       53.66       52.82      4.11 o 
  -5   9   4       12.56       10.60      2.76 o 
  -4   9   4        0.05       -1.27      2.19 o 
  -3   9   4       12.01        6.58      2.31 o 
  -2   9   4       20.71       17.64      3.47 o 
  -1   9   4        8.55       12.55      3.11 o 
   0   9   4      124.73       97.85      5.81 o 
   1   9   4      296.36      294.33      9.25 o 
   2   9   4       30.71       31.29      4.33 o 
   3   9   4        1.02        1.90      2.65 o 
   4   9   4        2.06        5.71      3.00 o 
   5   9   4        1.10       -0.53      3.33 o 
   6   9   4       61.40       77.64      7.03 o 
   7   9   4       20.90       19.42      8.47 o 
   8   9   4       15.90        8.84      3.70 o 
  -8  10   4        3.15        6.75      3.48 o 
  -7  10   4      102.07       89.99      6.40 o 
  -6  10   4        2.09        3.67      3.54 o 
  -5  10   4        0.01        0.25      2.57 o 
  -4  10   4       15.47       13.42      5.15 o 
  -3  10   4       18.87       15.33      5.49 o 
  -2  10   4        0.39        2.93      2.83 o 
  -1  10   4        1.90        1.83      4.48 o 
   0  10   4        8.95        4.96      3.26 o 
   1  10   4      207.51      213.13     10.26 o 
   2  10   4       46.33       55.52      6.62 o 
   3  10   4        7.38        6.43      3.25 o 
   4  10   4       22.66       20.42      4.06 o 
   5  10   4        5.18        2.93      3.69 o 
  -3  11   4        8.71       17.51      4.03 o 
  -2  11   4        5.69        7.05      3.81 o 
  -1  11   4        2.15        4.93      3.47 o 
   0  11   4        4.92        4.98      3.64 o 
 -17   1   5        2.93        0.39      3.10 o 
 -16   1   5        2.59        5.92      3.10 o 
 -15   1   5       37.06       39.90      3.58 o 
 -14   1   5       46.82       43.33      3.73 o 
 -13   1   5      253.76      256.13      6.63 o 
 -12   1   5        9.79       13.87      2.36 o 
 -11   1   5      552.82      580.06      7.97 o 
 -10   1   5       19.81       18.77      1.98 o 
  -9   1   5       67.10       82.06      2.56 o 
  -8   1   5        5.91        9.75      1.22 o 
  -7   1   5        2.12        1.09      0.83 o 
  -6   1   5      310.35      320.53      4.05 o 
  -5   1   5     1196.49     1224.74      9.28 o 
  -4   1   5        4.73        8.68      0.82 o 
  -3   1   5     1230.40     1311.87      9.30 o 
  -2   1   5        9.06       13.75      0.83 o 
  -1   1   5       78.86       84.60      1.74 o 
   0   1   5      293.97      258.84      3.32 o 
   1   1   5      119.98      107.08      2.12 o 
   2   1   5      868.87      892.31      8.00 o 
   3   1   5     2623.41     2766.25     18.08 o 
   4   1   5        0.19        0.34      0.78 o 
   5   1   5     1381.14     1358.50     14.94 o 
   6   1   5       28.23       19.31      1.90 o 
   7   1   5       11.42       10.67      1.88 o 
   8   1   5       23.32       32.39      2.72 o 
   9   1   5       59.44       49.22      3.33 o 
  10   1   5        4.83        5.47      2.24 o 
  11   1   5       22.54       23.03      2.93 o 
  12   1   5        0.89       -1.91      1.95 o 
  13   1   5        3.22        5.35      2.59 o 
  14   1   5       12.82       16.84      3.32 o 
 -16   2   5        0.24       -0.91      2.73 o 
 -15   2   5       24.42       30.44      4.78 o 
 -14   2   5       16.18       19.87      3.59 o 
 -13   2   5      112.14      117.79      4.80 o 
 -12   2   5      130.86      111.80      4.44 o 
 -11   2   5      223.56      223.26      4.95 o 
 -10   2   5      412.22      418.35      5.77 o 
  -9   2   5      424.39      386.26      5.86 o 
  -8   2   5        7.35        8.01      1.22 o 
  -7   2   5       11.84        4.93      1.20 o 
  -6   2   5        0.00        0.06      0.73 o 
  -5   2   5       36.35       35.84      1.87 o 
  -4   2   5      121.89      125.42      3.54 o 
  -3   2   5      443.18      476.11      5.95 o 
  -2   2   5      162.29      122.78      2.34 o 
  -1   2   5     3419.77     3255.42     20.06 o 
   0   2   5       20.19       14.50      0.92 o 
   1   2   5     4193.55     4130.32     32.66 o 
   2   2   5     1170.97     1182.81      9.27 o 
   3   2   5      483.12      480.64      7.24 o 
   4   2   5        9.49       18.91      1.32 o 
   5   2   5      249.22      278.87      4.04 o 
   6   2   5       30.92       29.90      1.99 o 
   7   2   5       74.32       67.67      3.33 o 
   8   2   5      131.57      126.53      5.28 o 
   9   2   5     2624.43     2590.30     26.31 o 
  10   2   5     1029.76     1013.16     14.11 o 
  11   2   5       58.01       61.57      4.33 o 
  12   2   5        0.33        0.01      2.14 o 
  13   2   5        3.41        6.03      2.48 o 
  14   2   5        5.59        6.20      2.76 o 
 -16   3   5       30.11       26.50      5.64 o 
 -15   3   5       19.53       17.34      3.62 o 
 -14   3   5        4.23        5.54      2.71 o 
 -13   3   5       64.84       57.16      4.84 o 
 -12   3   5      124.39      134.42      5.87 o 
 -11   3   5      270.54      261.24      6.31 o 
 -10   3   5      241.26      232.31      6.64 o 
  -9   3   5      176.51      166.15      3.56 o 
  -8   3   5      672.48      653.32      6.97 o 
  -7   3   5     1303.28     1255.38     12.15 o 
  -6   3   5        6.99        7.47      0.98 o 
  -5   3   5       56.36       74.44      3.12 o 
  -4   3   5     2045.05     2114.72     18.15 o 
  -3   3   5     2797.78     3039.84     25.06 o 
  -2   3   5       49.00       49.82      2.46 o 
  -1   3   5       21.73       19.74      1.23 o 
   0   3   5      538.00      596.34      5.73 o 
   1   3   5       59.09       48.90      2.17 o 
   2   3   5      471.95      484.16      5.28 o 
   3   3   5     1218.16     1284.31     10.37 o 
   4   3   5      275.66      281.51      4.19 o 
   5   3   5       62.84       63.44      2.68 o 
   6   3   5        3.64        4.38      1.57 o 
   7   3   5      158.52      141.48      5.05 o 
   8   3   5        5.48        7.66      1.99 o 
   9   3   5       44.70       41.12      3.24 o 
  10   3   5       50.99       49.51      3.62 o 
  11   3   5       16.15       16.61      2.76 o 
  12   3   5        1.86        4.30      2.38 o 
  13   3   5       18.75       16.24      3.19 o 
 -16   4   5        9.19       12.54      3.95 o 
 -15   4   5       22.88       25.63      5.71 o 
 -14   4   5       39.56       50.80      4.65 o 
 -13   4   5       66.58       66.23      4.82 o 
 -12   4   5      559.28      545.09     13.70 o 
 -11   4   5      204.25      215.88      5.91 o 
 -10   4   5      391.61      387.49      6.63 o 
  -9   4   5       44.72       40.57      4.03 o 
  -8   4   5       82.19       85.95      3.08 o 
  -7   4   5        9.82       10.48      1.58 o 
  -6   4   5      111.69      122.47      3.24 o 
  -5   4   5       78.35       72.59      2.43 o 
  -4   4   5      295.72      295.67      5.73 o 
  -3   4   5      555.59      558.50      7.99 o 
  -2   4   5       32.69       29.02      2.07 o 
  -1   4   5       59.47       76.31      2.31 o 
   0   4   5      265.89      265.09      4.30 o 
   1   4   5        1.71        2.59      0.79 o 
   2   4   5        3.87        2.07      0.93 o 
   3   4   5      323.09      330.86      5.51 o 
   4   4   5      314.29      325.13      6.02 o 
   5   4   5        0.35       -0.94      1.10 o 
   6   4   5        5.42        6.67      1.66 o 
   7   4   5       52.85       57.14      2.92 o 
   8   4   5       94.18       81.06      4.39 o 
   9   4   5      539.65      558.85     11.44 o 
  10   4   5       28.10       26.36      3.07 o 
  11   4   5        0.35       -1.14      2.01 o 
  12   4   5       11.35       14.93      2.90 o 
  13   4   5        1.49        0.61      3.76 o 
 -15   5   5        1.85       -2.29      3.55 o 
 -14   5   5        8.82        7.71      4.10 o 
 -13   5   5       58.34       61.75      9.85 o 
 -12   5   5       11.49       19.74      3.34 o 
 -11   5   5       23.93       33.10      7.00 o 
 -10   5   5      123.57      136.22      8.66 o 
  -9   5   5      466.70      455.76      8.47 o 
  -8   5   5      122.28      138.49      4.96 o 
  -7   5   5        0.06       -0.18      1.51 o 
  -6   5   5       53.59       61.52      3.25 o 
  -5   5   5       67.14       77.38      3.48 o 
  -4   5   5      146.11      150.12      4.41 o 
  -3   5   5      355.53      360.89      6.66 o 
  -2   5   5      203.88      220.15      8.68 o 
  -1   5   5      604.96      665.71      7.72 o 
   0   5   5      361.80      356.73      5.45 o 
   1   5   5      749.68      734.31      8.53 o 
   2   5   5      809.53      807.78      9.21 o 
   3   5   5       99.44      116.50      3.53 o 
   4   5   5       25.30       23.68      2.08 o 
   5   5   5        2.02        0.16      1.40 o 
   6   5   5      297.54      299.26      6.75 o 
   7   5   5        8.55       12.03      2.04 o 
   8   5   5       10.40       12.35      2.34 o 
   9   5   5       44.06       54.99      4.42 o 
  10   5   5       38.04       40.94      3.58 o 
  11   5   5       40.12       34.37      3.61 o 
  12   5   5        2.43        0.82      2.49 o 
 -14   6   5        0.22       -0.50      3.61 o 
 -13   6   5       28.98       36.29      5.87 o 
 -12   6   5      222.26      221.37     12.57 o 
 -11   6   5       94.15      102.73      6.58 o 
 -10   6   5        6.97        2.60      2.36 o 
  -9   6   5      179.06      174.41      5.62 o 
  -8   6   5       54.04       51.17      3.61 o 
  -7   6   5      116.94      122.32      6.66 o 
  -6   6   5        8.37        7.52      2.05 o 
  -5   6   5       93.61       88.66      4.84 o 
  -4   6   5      242.37      250.99      6.08 o 
  -3   6   5      132.02      130.34      4.51 o 
  -2   6   5        0.25        0.66      1.63 o 
  -1   6   5        0.14       -1.63      1.84 o 
   0   6   5      213.58      207.43      4.48 o 
   1   6   5        6.50        5.16      1.56 o 
   2   6   5        0.08       -1.46      1.24 o 
   3   6   5       36.68       39.10      2.53 o 
   4   6   5       16.62       23.75      2.29 o 
   5   6   5        3.32        2.14      1.78 o 
   6   6   5      217.58      235.96      6.37 o 
   7   6   5       53.12       42.31      3.45 o 
   8   6   5      162.63      144.53     11.85 o 
   9   6   5        7.78        6.73      2.83 o 
  10   6   5        5.18        6.78      2.90 o 
  11   6   5       12.11       11.52      3.31 o 
 -13   7   5      109.64      116.99      8.81 o 
 -12   7   5        5.43        5.63      3.14 o 
 -11   7   5       44.58       40.87      4.42 o 
 -10   7   5       54.90       53.01      4.71 o 
  -9   7   5        0.03       -0.72      2.07 o 
  -8   7   5      211.60      217.43      6.53 o 
  -7   7   5      160.42      165.50      5.63 o 
  -6   7   5        0.69        2.71      1.99 o 
  -5   7   5       49.00       49.91      3.51 o 
  -4   7   5      117.82      111.69      4.58 o 
  -3   7   5        0.04       -0.92      1.61 o 
  -2   7   5      179.80      185.60      5.50 o 
  -1   7   5        0.44       -0.26      1.70 o 
   0   7   5      285.84      303.86      8.06 o 
   1   7   5       31.53       30.91      2.88 o 
   2   7   5        7.47        5.88      2.03 o 
   3   7   5       28.19       31.04      2.90 o 
   4   7   5        6.47        7.13      1.86 o 
   5   7   5      176.45      184.57      5.73 o 
   6   7   5        6.94        4.30      2.06 o 
   7   7   5        2.16        1.14      2.10 o 
   8   7   5       11.76       13.46      3.19 o 
   9   7   5        2.69        6.27      2.81 o 
  10   7   5        0.00        2.21      2.85 o 
 -12   8   5       25.97       36.14      4.81 o 
 -11   8   5        1.19        3.36      2.98 o 
 -10   8   5       11.28       12.94      3.49 o 
  -9   8   5       47.61       52.56      4.12 o 
  -8   8   5       91.92       91.45      4.87 o 
  -7   8   5       36.69       36.06      3.56 o 
  -6   8   5       54.80       52.52      3.87 o 
  -5   8   5       63.71       59.12      3.98 o 
  -4   8   5      226.10      214.15      6.36 o 
  -3   8   5       39.70       37.73      4.09 o 
  -2   8   5        0.01       -0.30      1.67 o 
  -1   8   5       48.54       52.54      3.71 o 
   0   8   5      160.64      135.87      5.16 o 
   1   8   5       99.15       97.09      5.89 o 
   2   8   5       38.44       35.41      3.30 o 
   3   8   5        1.84       -0.47      1.95 o 
   4   8   5      129.75      123.26      5.19 o 
   5   8   5       14.34       12.79      6.24 o 
   6   8   5       54.59       56.78      4.06 o 
   7   8   5        0.05       -0.45      2.19 o 
   8   8   5        1.43        1.15      2.69 o 
   9   8   5        0.44       -2.30      2.67 o 
 -10   9   5        9.35       10.55      3.68 o 
  -9   9   5        2.50        3.64      2.84 o 
  -8   9   5       23.62       28.06      3.82 o 
  -7   9   5        0.66        0.37      2.36 o 
  -6   9   5      195.64      204.88      6.94 o 
  -5   9   5        2.99        3.18      2.92 o 
  -4   9   5       44.24       44.83      3.87 o 
  -3   9   5        0.06        1.71      2.08 o 
  -2   9   5        6.17        7.58      2.47 o 
  -1   9   5       25.27       29.18      4.33 o 
   0   9   5       16.80       14.51      2.85 o 
   1   9   5       40.77       49.68      3.90 o 
   2   9   5       81.38       91.02      4.87 o 
   3   9   5       91.72       90.21      4.82 o 
   4   9   5       12.16        8.92      2.69 o 
   5   9   5        0.07       -3.62      2.72 o 
   6   9   5       11.40       17.52      3.81 o 
   7   9   5        6.17        3.45      3.25 o 
  -7  10   5        2.36        2.15      3.06 o 
  -6  10   5        8.02        4.22      3.15 o 
  -5  10   5       10.51       14.76      3.77 o 
  -4  10   5       30.92       30.97      4.55 o 
  -3  10   5        0.95       -0.69      2.67 o 
  -2  10   5        2.74        4.38      3.03 o 
  -1  10   5        5.98        9.22      4.17 o 
   0  10   5       45.79       39.74      4.66 o 
   1  10   5       65.81       60.41      8.86 o 
   2  10   5       31.91       42.22      5.06 o 
   3  10   5       70.80       59.55      5.41 o 
   4  10   5       11.72       19.28      5.22 o 
   5  10   5        9.50        6.17      6.14 o 
 -17   0   6        4.16        5.51      6.22 o 
 -16   0   6       42.27       42.09      5.52 o 
 -15   0   6       23.60       26.19      4.45 o 
 -14   0   6      495.50      499.30     28.66 o 
 -13   0   6      660.81      665.15     15.18 o 
 -12   0   6      415.18      368.84     10.55 o 
 -11   0   6       62.82       64.48      6.89 o 
 -10   0   6     1841.67     1864.49     21.04 o 
  -9   0   6        6.66        2.27      1.62 o 
  -8   0   6       22.31       19.67      2.06 o 
  -7   0   6      335.79      353.64      6.53 o 
  -6   0   6     1616.17     1844.42     18.77 o 
  -5   0   6      391.93      384.11     18.35 o 
  -4   0   6     1377.84     1305.65     13.75 o 
  -3   0   6        3.08        1.68      1.35 o 
  -2   0   6      633.19      630.84      8.03 o 
  -1   0   6        0.54       -0.31      0.79 o 
   0   0   6      813.22      865.39     10.26 o 
   1   0   6     4655.73     4798.49     41.16 o 
   2   0   6     1192.03     1149.19     15.13 o 
   3   0   6      377.83      468.28      7.40 o 
   4   0   6       24.82       25.53      2.04 o 
   5   0   6      143.87      132.56      4.96 o 
   6   0   6      754.18      790.85     14.86 o 
   7   0   6       31.04       25.26      3.71 o 
   8   0   6      192.00      186.59      7.62 o 
   9   0   6     6600.47     6574.39     74.45 o 
  10   0   6       86.71       79.90      6.62 o 
  11   0   6      136.74      127.89      9.01 o 
  12   0   6        0.34       -3.69      2.65 o 
  13   0   6        1.05        7.16      3.89 o 
  14   0   6        7.35       10.20      4.38 o 
 -17   1   6        0.36       -1.67      3.16 o 
 -16   1   6       17.90       14.68      3.59 o 
 -15   1   6       37.09       37.17      4.26 o 
 -14   1   6        2.98        9.12      3.16 o 
 -13   1   6      542.32      548.97     10.19 o 
 -12   1   6     1433.15     1464.24     16.61 o 
 -11   1   6      121.63      127.51      3.93 o 
 -10   1   6      200.00      214.19      4.70 o 
  -9   1   6      433.00      457.83      7.00 o 
  -8   1   6      933.05     1015.50      9.18 o 
  -7   1   6       15.30       20.00      1.35 o 
  -6   1   6      400.85      446.77      5.02 o 
  -5   1   6       34.47       49.51      2.18 o 
  -4   1   6     8399.76     8712.48     50.15 o 
  -3   1   6     2564.21     2670.77     17.19 o 
  -2   1   6       87.70       78.28      1.77 o 
  -1   1   6      198.17      207.91      2.94 o 
   0   1   6      528.87      548.76      5.36 o 
   1   1   6      208.06      222.57      3.27 o 
   2   1   6      830.46      869.39      8.35 o 
   3   1   6     4225.37     4499.19     28.01 o 
   4   1   6      119.95      153.87      2.98 o 
   5   1   6       13.56       10.45      1.22 o 
   6   1   6      396.36      411.34      7.38 o 
   7   1   6      545.76      534.48      8.76 o 
   8   1   6       41.01       45.24      4.11 o 
   9   1   6       27.97       21.12      2.87 o 
  10   1   6       18.41       15.75      2.57 o 
  11   1   6      106.04      109.67      5.14 o 
  12   1   6       10.54       11.31      2.97 o 
  13   1   6       39.80       47.63      4.29 o 
 -16   2   6       22.87       21.54      6.37 o 
 -15   2   6       26.60       27.21      4.60 o 
 -14   2   6       32.38       24.61      3.54 o 
 -13   2   6      212.73      202.83      7.30 o 
 -12   2   6      266.36      257.82      7.66 o 
 -11   2   6        8.52        5.08      2.41 o 
 -10   2   6      180.83      180.47      3.87 o 
  -9   2   6       89.15       91.99      2.76 o 
  -8   2   6      321.25      323.52      4.64 o 
  -7   2   6        0.00        2.00      0.89 o 
  -6   2   6      288.33      340.11      4.22 o 
  -5   2   6     1808.39     1813.89     12.83 o 
  -4   2   6      210.45      198.72      3.53 o 
  -3   2   6      824.73      792.54      8.41 o 
  -2   2   6     2094.51     2024.93     15.35 o 
  -1   2   6      785.32      770.29      7.23 o 
   0   2   6     2085.90     2145.08     14.57 o 
   1   2   6     1946.39     1932.89     13.61 o 
   2   2   6     1250.64     1275.13     10.35 o 
   3   2   6        4.87        6.10      1.05 o 
   4   2   6      836.95      767.35      7.48 o 
   5   2   6        1.68        2.27      1.19 o 
   6   2   6        1.96        1.09      1.31 o 
   7   2   6       53.95       53.71      3.90 o 
   8   2   6        0.63       -2.21      1.48 o 
   9   2   6      726.02      761.58     11.78 o 
  10   2   6        5.24        4.25      2.07 o 
  11   2   6       58.70       51.99      3.93 o 
  12   2   6        1.09       -2.61      1.93 o 
  13   2   6        0.03        3.23      2.63 o 
 -16   3   6        5.73       -1.44      2.85 o 
 -15   3   6       41.43       52.79      6.48 o 
 -14   3   6      139.30      154.85      6.81 o 
 -13   3   6       21.58       22.65      4.02 o 
 -12   3   6       29.95       32.09      3.02 o 
 -11   3   6     1834.49     1892.65     19.73 o 
 -10   3   6       67.97       73.82      3.83 o 
  -9   3   6       60.26       59.67      2.98 o 
  -8   3   6       31.55       29.26      2.03 o 
  -7   3   6      126.30      133.68      6.21 o 
  -6   3   6      382.39      412.69      5.74 o 
  -5   3   6     1642.32     1724.03     14.24 o 
  -4   3   6      336.86      401.32      5.15 o 
  -3   3   6     2051.08     2139.69     19.31 o 
  -2   3   6       35.15       45.53      2.39 o 
  -1   3   6      678.11      714.79      7.80 o 
   0   3   6      423.79      390.73      6.43 o 
   1   3   6      219.30      233.81      3.82 o 
   2   3   6       16.90       10.23      1.12 o 
   3   3   6      569.93      571.94      6.28 o 
   4   3   6      232.47      244.12      4.81 o 
   5   3   6      198.89      199.61      7.59 o 
   6   3   6      452.85      431.77      7.53 o 
   7   3   6       70.93       70.55      3.59 o 
   8   3   6        9.38        9.29      2.25 o 
   9   3   6      140.01      146.15      5.36 o 
  10   3   6      111.29      108.49      4.95 o 
  11   3   6       46.15       59.10      5.93 o 
  12   3   6        2.76        1.34      2.25 o 
  13   3   6        3.92       -0.95      2.40 o 
 -16   4   6       43.63       45.13      6.49 o 
 -15   4   6        0.67        2.00      5.51 o 
 -14   4   6       12.48       11.67      4.02 o 
 -13   4   6       23.98       27.44      3.62 o 
 -12   4   6       62.62       67.14      4.00 o 
 -11   4   6       44.97       40.41      3.19 o 
 -10   4   6        5.73        5.67      1.74 o 
  -9   4   6      473.96      460.19      7.09 o 
  -8   4   6      290.15      307.06      5.50 o 
  -7   4   6        5.63        3.41      1.31 o 
  -6   4   6      263.55      279.49      4.80 o 
  -5   4   6        7.23        6.89      2.04 o 
  -4   4   6        4.17        6.58      1.58 o 
  -3   4   6        6.47        7.67      1.54 o 
  -2   4   6        0.60        1.53      1.57 o 
  -1   4   6      378.17      394.44      5.30 o 
   0   4   6      314.98      326.30      5.46 o 
   1   4   6      138.64      162.03      4.18 o 
   2   4   6      837.27      857.40      8.10 o 
   3   4   6      207.48      210.95      3.82 o 
   4   4   6      268.70      271.56      6.28 o 
   5   4   6       92.81      106.04      3.48 o 
   6   4   6      272.98      268.01      5.47 o 
   7   4   6      663.64      665.32     10.38 o 
   8   4   6        3.66        3.67      1.93 o 
   9   4   6      114.29      106.50      4.78 o 
  10   4   6       66.53       74.51      6.29 o 
  11   4   6      214.64      222.90      7.05 o 
  12   4   6        0.32        2.34      2.42 o 
 -15   5   6       72.51       75.37     10.20 o 
 -14   5   6       21.23       26.08     13.62 o 
 -13   5   6        9.15       10.85      3.87 o 
 -12   5   6      106.93      100.93      5.71 o 
 -11   5   6      745.50      780.81     17.48 o 
 -10   5   6       89.83       90.03      4.29 o 
  -9   5   6      401.49      386.65      7.93 o 
  -8   5   6      127.38      132.85      4.90 o 
  -7   5   6       63.41       68.70      3.59 o 
  -6   5   6       16.17       15.66      2.11 o 
  -5   5   6        1.28        2.72      1.48 o 
  -4   5   6       59.72       61.10      4.37 o 
  -3   5   6      377.47      395.94      7.23 o 
  -2   5   6        4.46        5.85      2.03 o 
  -1   5   6        0.29       -0.77      1.39 o 
   0   5   6        0.32       -1.02      1.06 o 
   1   5   6       86.36       86.35      5.07 o 
   2   5   6      216.99      234.02      4.83 o 
   3   5   6       20.55       24.01      2.12 o 
   4   5   6       26.73       30.39      2.32 o 
   5   5   6      509.29      506.81      8.85 o 
   6   5   6        6.43        8.91      2.57 o 
   7   5   6        7.94        9.37      2.66 o 
   8   5   6        0.36        1.17      2.13 o 
   9   5   6        9.42       12.58      3.05 o 
  10   5   6        2.99        2.77      2.47 o 
  11   5   6       43.39       51.24      5.02 o 
  12   5   6       49.73       67.09      6.92 o 
 -14   6   6       19.53       25.58      5.54 o 
 -13   6   6        0.16        0.46      3.80 o 
 -12   6   6       45.65       42.42      4.52 o 
 -11   6   6      173.39      171.24      7.11 o 
 -10   6   6       25.41       27.55      3.12 o 
  -9   6   6       90.36       99.66      5.19 o 
  -8   6   6      716.36      706.97     11.23 o 
  -7   6   6        1.07        3.11      1.98 o 
  -6   6   6       59.28       67.73      3.76 o 
  -5   6   6      107.69      112.64      4.47 o 
  -4   6   6      150.40      136.61      6.50 o 
  -3   6   6      135.42      127.81      4.50 o 
  -2   6   6      254.18      244.97      5.98 o 
  -1   6   6       60.50       53.72      3.23 o 
   0   6   6        0.10        0.55      1.58 o 
   1   6   6       19.96       18.44      2.57 o 
   2   6   6       11.46       11.13      1.82 o 
   3   6   6       34.28       36.95      2.59 o 
   4   6   6      496.80      497.49      7.87 o 
   5   6   6      136.84      123.29      4.84 o 
   6   6   6      109.72      112.02      4.80 o 
   7   6   6       13.81       14.68      2.59 o 
   8   6   6      161.27      156.64      6.71 o 
   9   6   6       15.04        9.48      3.33 o 
  10   6   6        7.18       10.30      3.36 o 
  11   6   6       19.37       19.01      3.98 o 
 -13   7   6       34.87       36.79      6.07 o 
 -12   7   6        0.11       -1.38      4.32 o 
 -11   7   6        0.85       -0.82      3.57 o 
 -10   7   6       58.40       71.10      4.46 o 
  -9   7   6       57.25       64.45      4.24 o 
  -8   7   6        5.35        4.38      2.31 o 
  -7   7   6       35.79       41.18      4.16 o 
  -6   7   6      124.78      133.98      5.15 o 
  -5   7   6       33.32       36.31      4.25 o 
  -4   7   6       55.91       53.76      3.59 o 
  -3   7   6       92.29       96.98      4.36 o 
  -2   7   6       66.63       68.23      4.70 o 
  -1   7   6       17.96       23.02      4.23 o 
   0   7   6       35.09       35.33      3.09 o 
   1   7   6      102.36      105.97      4.50 o 
   2   7   6       42.44       39.35      4.27 o 
   3   7   6       63.66       64.57      3.87 o 
   4   7   6       46.53       53.51      3.72 o 
   5   7   6      149.66      163.25      5.65 o 
   6   7   6       20.37       17.76      2.88 o 
   7   7   6       22.52       21.58      3.04 o 
   8   7   6        8.64       11.45      3.25 o 
   9   7   6        0.08        0.14      2.76 o 
  10   7   6        8.82        9.96      3.67 o 
 -12   8   6       45.20       40.32      5.05 o 
 -11   8   6       14.43       10.77      3.48 o 
 -10   8   6       12.56       10.15      3.26 o 
  -9   8   6       16.52        9.46      2.84 o 
  -8   8   6        4.55        5.33      2.60 o 
  -7   8   6      122.19      129.80      6.65 o 
  -6   8   6       32.94       41.71      3.63 o 
  -5   8   6      106.26      106.40      5.38 o 
  -4   8   6       31.55       38.07      3.37 o 
  -3   8   6       34.62       41.18      3.44 o 
  -2   8   6        0.00        0.22      1.82 o 
  -1   8   6        0.12        2.33      2.30 o 
   0   8   6       23.48       22.53      2.92 o 
   1   8   6        0.11       -1.57      1.84 o 
   2   8   6       29.64       37.08      3.44 o 
   3   8   6       15.72       25.06      3.09 o 
   4   8   6       38.52       47.72      3.83 o 
   5   8   6        9.94        9.93      4.47 o 
   6   8   6        0.30       -0.61      2.70 o 
   7   8   6        4.12        3.40      3.12 o 
   8   8   6        0.81       -3.47      3.65 o 
 -10   9   6        0.78        2.96      3.02 o 
  -9   9   6        1.61        3.65      2.75 o 
  -8   9   6       14.06        8.92      2.99 o 
  -7   9   6        8.52        2.24      2.73 o 
  -6   9   6       95.39       92.12      5.14 o 
  -5   9   6        4.87        7.03      2.53 o 
  -4   9   6        9.90        7.22      2.60 o 
  -3   9   6        0.34        3.03      2.25 o 
  -2   9   6       12.26       11.57      2.81 o 
  -1   9   6        6.51        6.90      2.60 o 
   0   9   6       16.23       15.52      3.03 o 
   1   9   6       21.07       17.45      3.01 o 
   2   9   6        0.35        0.38      2.29 o 
   3   9   6        8.45        6.74      2.72 o 
   4   9   6       13.21       20.56      3.81 o 
   5   9   6        0.02        1.54      2.99 o 
   6   9   6        3.05        5.07      3.33 o 
  -7  10   6        1.31        0.95      4.87 o 
  -6  10   6       46.30       46.67      8.86 o 
  -5  10   6        0.03        0.04      2.92 o 
  -4  10   6        2.92        5.13      3.26 o 
  -3  10   6        3.99        1.06      3.06 o 
  -2  10   6       23.88       24.78      4.27 o 
  -1  10   6       38.95       37.42      5.62 o 
   0  10   6        7.73        3.06      4.71 o 
   1  10   6        5.40        6.58      3.18 o 
   2  10   6        9.79       10.45      3.62 o 
   3  10   6        0.05        1.02      4.11 o 
   4  10   6        0.33        1.68      4.08 o 
 -17   1   7        0.14        3.76      3.24 o 
 -16   1   7       16.84       22.40      3.96 o 
 -15   1   7       17.06       24.49      3.74 o 
 -14   1   7       18.73       14.64      4.99 o 
 -13   1   7        4.43       10.68      2.65 o 
 -12   1   7      185.74      190.69      5.56 o 
 -11   1   7        1.74        2.82      1.45 o 
 -10   1   7      356.19      367.67      5.97 o 
  -9   1   7      126.84      119.91      3.11 o 
  -8   1   7      270.98      256.11      4.13 o 
  -7   1   7      489.91      482.30      5.62 o 
  -6   1   7       16.58       10.70      1.48 o 
  -5   1   7       53.43       51.39      2.21 o 
  -4   1   7      779.79      874.64      7.49 o 
  -3   1   7       95.35      125.77      2.40 o 
  -2   1   7      696.02      737.20      6.61 o 
  -1   1   7      516.83      512.46      5.77 o 
   0   1   7       17.56       14.65      1.14 o 
   1   1   7      234.42      263.07      3.80 o 
   2   1   7       55.53       73.74      2.38 o 
   3   1   7        0.05       -0.40      0.84 o 
   4   1   7       51.01       64.36      2.34 o 
   5   1   7       18.62       25.07      1.91 o 
   6   1   7       47.24       45.32      4.40 o 
   7   1   7        6.15       12.50      2.46 o 
   8   1   7        1.25        1.58      1.86 o 
   9   1   7       25.51       27.09      3.06 o 
  10   1   7        8.15        7.98      2.26 o 
  11   1   7        0.00       -1.28      1.94 o 
  12   1   7        0.70        0.38      2.36 o 
  13   1   7       15.39       11.40      3.17 o 
 -16   2   7       14.76       24.21      4.07 o 
 -15   2   7       43.17       42.11      6.38 o 
 -14   2   7        1.81       -2.09      2.38 o 
 -13   2   7      207.59      226.55      7.48 o 
 -12   2   7      399.47      387.10      8.99 o 
 -11   2   7       62.25       68.45      3.21 o 
 -10   2   7      326.45      325.43      7.19 o 
  -9   2   7        0.24       -0.76      1.25 o 
  -8   2   7       47.14       47.24      3.07 o 
  -7   2   7        5.94        3.29      1.26 o 
  -6   2   7      157.28      211.34      3.29 o 
  -5   2   7      449.71      459.44      5.92 o 
  -4   2   7      443.17      443.85      5.67 o 
  -3   2   7       34.28       54.40      2.06 o 
  -2   2   7      590.31      584.54      5.53 o 
  -1   2   7      305.15      336.06      4.06 o 
   0   2   7       66.44       79.26      2.09 o 
   1   2   7      328.77      377.71      4.68 o 
   2   2   7       52.51       63.60      2.08 o 
   3   2   7       99.55      125.32      2.93 o 
   4   2   7       73.57       73.02      2.96 o 
   5   2   7      357.66      377.55      6.01 o 
   6   2   7      697.62      647.97     12.90 o 
   7   2   7      233.03      222.51      5.88 o 
   8   2   7      225.97      216.65      6.05 o 
   9   2   7      875.87      880.36     13.09 o 
  10   2   7       20.26       12.58      2.65 o 
  11   2   7      119.24      117.24      5.44 o 
  12   2   7       10.98        6.73      2.71 o 
  13   2   7        4.26        4.11      2.69 o 
 -16   3   7       80.72       75.41      5.73 o 
 -15   3   7       35.94       36.65      4.30 o 
 -14   3   7       26.96       28.51      3.86 o 
 -13   3   7       75.84       63.95      4.59 o 
 -12   3   7      747.34      786.77     11.79 o 
 -11   3   7        7.91        9.74      1.97 o 
 -10   3   7      934.26      921.28     10.71 o 
  -9   3   7       37.53       40.05      2.43 o 
  -8   3   7       54.51       63.00      3.70 o 
  -7   3   7      269.60      297.35      5.13 o 
  -6   3   7       21.23       30.47      1.91 o 
  -5   3   7       88.66       91.56      2.75 o 
  -4   3   7     1882.67     1972.26     15.80 o 
  -3   3   7     1009.24     1069.47      9.82 o 
  -2   3   7      150.67      132.54      3.83 o 
  -1   3   7       26.01       33.79      1.36 o 
   0   3   7      591.60      646.19      6.32 o 
   1   3   7      857.86      844.34      7.81 o 
   2   3   7      606.96      602.53      6.54 o 
   3   3   7       16.00       18.48      1.80 o 
   4   3   7      110.99      128.33      3.26 o 
   5   3   7      569.88      602.52      8.02 o 
   6   3   7       42.77       39.10      2.94 o 
   7   3   7      277.78      271.59      6.57 o 
   8   3   7       14.78       10.26      2.31 o 
   9   3   7       70.65       78.80      4.95 o 
  10   3   7       42.56       44.19      3.78 o 
  11   3   7      139.44      144.97      6.00 o 
  12   3   7        0.88        1.02      2.38 o 
 -16   4   7       22.05       35.81      6.10 o 
 -15   4   7       33.44       51.38      6.53 o 
 -14   4   7       16.50       19.01      4.64 o 
 -13   4   7       10.77        8.70      3.69 o 
 -12   4   7      229.16      225.10      7.60 o 
 -11   4   7       39.79       49.45      3.47 o 
 -10   4   7      301.44      305.99      8.09 o 
  -9   4   7        0.76        2.35      1.78 o 
  -8   4   7      123.11      115.89      7.22 o 
  -7   4   7        8.66        8.85      1.89 o 
  -6   4   7      159.31      181.21      5.45 o 
  -5   4   7       53.83       68.70      3.29 o 
  -4   4   7       11.37        8.78      1.71 o 
  -3   4   7      526.53      552.91      8.48 o 
  -2   4   7      593.51      618.73      9.01 o 
  -1   4   7      339.79      316.06     11.78 o 
   0   4   7       50.44       47.67      2.20 o 
   1   4   7        0.93        0.12      1.09 o 
   2   4   7       74.10       85.15      3.02 o 
   3   4   7       35.56       40.03      2.34 o 
   4   4   7       35.92       37.84      2.40 o 
   5   4   7      192.19      205.80      4.81 o 
   6   4   7       53.15       57.29      3.03 o 
   7   4   7       20.70       14.56      2.41 o 
   8   4   7       70.90       62.47      3.86 o 
   9   4   7      186.56      187.46      6.19 o 
  10   4   7       35.90       37.91      3.72 o 
  11   4   7        3.73        8.19      2.66 o 
  12   4   7       26.51       22.74      3.60 o 
 -15   5   7       34.73       41.41      9.56 o 
 -14   5   7       13.74       18.41      5.01 o 
 -13   5   7       17.79       16.28      3.56 o 
 -12   5   7      132.02      128.77      7.85 o 
 -11   5   7      210.76      233.27     10.58 o 
 -10   5   7      108.87      105.21      4.67 o 
  -9   5   7       36.35       34.11      4.23 o 
  -8   5   7      160.22      160.87      5.26 o 
  -7   5   7      326.82      329.30      7.22 o 
  -6   5   7      204.15      199.66      5.58 o 
  -5   5   7      755.37      798.11     11.25 o 
  -4   5   7       32.65       41.04      2.87 o 
  -3   5   7      407.40      394.31      7.45 o 
  -2   5   7      427.27      453.60      7.97 o 
  -1   5   7      959.44      980.75     16.53 o 
   0   5   7      126.46      120.87      4.24 o 
   1   5   7      161.36      179.29      5.64 o 
   2   5   7       40.92       36.91      2.37 o 
   3   5   7      389.63      393.61      6.58 o 
   4   5   7      320.92      311.98      6.00 o 
   5   5   7      142.23      130.86      4.83 o 
   6   5   7      298.37      301.22      8.93 o 
   7   5   7        1.81        0.08      2.15 o 
   8   5   7        0.01       -3.25      2.16 o 
   9   5   7       85.94       83.52      5.58 o 
  10   5   7       14.34       17.31      3.83 o 
  11   5   7       51.02       61.37      5.38 o 
 -14   6   7        2.55        7.43     10.19 o 
 -13   6   7       13.10       14.94      3.80 o 
 -12   6   7       18.72       21.47      3.83 o 
 -11   6   7       17.94       17.45      3.40 o 
 -10   6   7       33.22       37.84      3.53 o 
  -9   6   7        1.49       -0.50      2.00 o 
  -8   6   7       99.19       95.11      4.55 o 
  -7   6   7       20.50       19.08      2.74 o 
  -6   6   7        1.07        2.40      1.87 o 
  -5   6   7       64.32       71.58      3.85 o 
  -4   6   7      227.42      210.21      5.87 o 
  -3   6   7       42.45       45.33      3.17 o 
  -2   6   7      239.41      238.96      6.13 o 
  -1   6   7       45.86       34.91      2.93 o 
   0   6   7       15.81        8.36      3.44 o 
   1   6   7       27.28       27.51      2.82 o 
   2   6   7       88.58       92.55      4.23 o 
   3   6   7        0.03        0.25      1.90 o 
   4   6   7       94.82       90.38      4.25 o 
   5   6   7      115.23      125.85      4.97 o 
   6   6   7        6.29        3.77      2.17 o 
   7   6   7        8.66        5.73      2.80 o 
   8   6   7        2.01        0.86      2.50 o 
   9   6   7        0.07        0.99      2.52 o 
  10   6   7      152.86      174.78      7.88 o 
 -13   7   7       10.65       17.08      4.84 o 
 -12   7   7       53.59       40.01      6.04 o 
 -11   7   7        4.97        5.00      3.11 o 
 -10   7   7        5.06        1.56      2.28 o 
  -9   7   7       14.18        6.61      2.51 o 
  -8   7   7       50.55       43.59      3.69 o 
  -7   7   7      267.92      251.01      7.18 o 
  -6   7   7       80.80       69.58      4.07 o 
  -5   7   7       24.54       22.15      2.84 o 
  -4   7   7       13.72       10.17      2.28 o 
  -3   7   7      114.24      109.49      4.74 o 
  -2   7   7       81.97       82.29      4.20 o 
  -1   7   7      192.25      220.51      6.31 o 
   0   7   7       51.77       59.31      3.84 o 
   1   7   7       20.47       27.72      2.99 o 
   2   7   7       92.92       91.67      4.46 o 
   3   7   7        0.57       -2.17      2.87 o 
   4   7   7       22.32       21.89      4.88 o 
   5   7   7       77.80       82.76      5.51 o 
   6   7   7        6.98       10.67      3.36 o 
   7   7   7        5.56        4.51      3.63 o 
   8   7   7       12.55       10.46      3.29 o 
   9   7   7        0.08        3.79      3.00 o 
 -11   8   7        4.65        1.49      3.56 o 
 -10   8   7        0.49        0.15      2.44 o 
  -9   8   7        6.52        5.52      2.63 o 
  -8   8   7       42.94       43.70      5.53 o 
  -7   8   7        4.15        2.35      2.31 o 
  -6   8   7       36.27       28.03      3.38 o 
  -5   8   7        3.18        1.60      2.18 o 
  -4   8   7      119.95      108.01      5.07 o 
  -3   8   7       12.56        7.94      2.42 o 
  -2   8   7       60.09       51.13      3.81 o 
  -1   8   7        2.23       -0.75      1.92 o 
   0   8   7        5.47       -0.73      1.86 o 
   1   8   7       69.02       71.99      4.33 o 
   2   8   7        5.22        3.69      2.41 o 
   3   8   7       80.09       83.11      4.63 o 
   4   8   7        2.45        0.73      2.77 o 
   5   8   7       24.33       28.61      4.19 o 
   6   8   7       42.60       49.46      5.04 o 
   7   8   7       16.26       19.81      5.33 o 
   8   8   7        0.71        5.54      4.50 o 
  -9   9   7        4.66        1.38      2.62 o 
  -8   9   7        3.92        3.77      2.62 o 
  -7   9   7       39.15       38.42      4.05 o 
  -6   9   7       47.41       41.73      4.06 o 
  -5   9   7        0.72        0.32      2.39 o 
  -4   9   7        0.23        3.03      2.45 o 
  -3   9   7        3.33        2.73      2.28 o 
  -2   9   7       38.79       39.39      3.81 o 
  -1   9   7        6.81        3.48      2.56 o 
   0   9   7        3.56        2.05      2.32 o 
   1   9   7       73.14       74.93      4.66 o 
   2   9   7      126.55      134.38      5.91 o 
   3   9   7       53.13       50.14      5.82 o 
   4   9   7       28.66       39.12      4.58 o 
   5   9   7       56.53       52.38      6.01 o 
   6   9   7        4.42        4.16      3.66 o 
  -6  10   7       15.90       16.28      3.49 o 
  -5  10   7        0.79       -0.20      3.20 o 
  -4  10   7      119.96      122.26      6.04 o 
  -3  10   7       62.06       61.41      4.78 o 
  -2  10   7       14.84       21.51      3.54 o 
  -1  10   7        0.31        1.20      2.55 o 
   0  10   7       74.17       66.32      5.83 o 
   1  10   7        7.93        4.05      2.82 o 
   2  10   7        3.61        1.09      3.26 o 
 -17   0   8       82.02       78.25     10.32 o 
 -16   0   8       47.23       71.51      9.50 o 
 -15   0   8       37.35       44.91      7.87 o 
 -14   0   8       51.99       54.01      8.09 o 
 -13   0   8      349.95      347.98     16.02 o 
 -12   0   8      487.37      474.70      9.78 o 
 -11   0   8      839.18      794.15     12.68 o 
 -10   0   8      201.58      216.49      6.13 o 
  -9   0   8       20.08       19.23      2.34 o 
  -8   0   8       57.53       53.69      3.06 o 
  -7   0   8      328.38      307.77      7.14 o 
  -6   0   8     1594.39     1820.97     19.32 o 
  -5   0   8      132.05      146.53      6.51 o 
  -4   0   8      165.32      138.22      4.76 o 
  -3   0   8      724.07      775.62     10.18 o 
  -2   0   8        0.08        1.67      1.07 o 
  -1   0   8      200.89      201.79      4.75 o 
   0   0   8      300.57      319.12      6.13 o 
   1   0   8      200.95      251.93      5.62 o 
   2   0   8     1501.23     1653.20     18.26 o 
   3   0   8       24.93       23.82      2.62 o 
   4   0   8       13.02       15.29      2.16 o 
   5   0   8     1078.23     1052.30     18.12 o 
   6   0   8        0.11       -2.58      1.72 o 
   7   0   8       50.79       51.11      9.39 o 
   8   0   8       20.05       21.78      5.88 o 
   9   0   8      385.05      392.07     12.22 o 
  10   0   8      214.03      213.23      9.69 o 
  11   0   8        7.45        6.62      4.24 o 
  12   0   8       10.95        6.55      4.04 o 
 -16   1   8       23.09       20.09      4.90 o 
 -15   1   8       10.80        5.63      2.84 o 
 -14   1   8       37.03       43.35      6.00 o 
 -13   1   8        0.99        3.39      2.42 o 
 -12   1   8      396.98      384.14     10.11 o 
 -11   1   8     1089.43     1098.64     14.75 o 
 -10   1   8      960.96      950.90     10.81 o 
  -9   1   8       17.03       22.89      2.05 o 
  -8   1   8        7.58        4.36      1.16 o 
  -7   1   8       12.68       12.32      1.82 o 
  -6   1   8      570.70      591.93      6.28 o 
  -5   1   8       31.41       19.23      1.28 o 
  -4   1   8     2673.50     2907.47     21.52 o 
  -3   1   8      482.03      433.29      4.94 o 
  -2   1   8      220.36      225.26      3.47 o 
  -1   1   8       17.21       17.11      1.34 o 
   0   1   8       13.31       26.92      1.49 o 
   1   1   8      341.75      325.47      4.76 o 
   2   1   8      105.49       93.91      2.56 o 
   3   1   8       20.81       32.88      1.79 o 
   4   1   8       14.23       19.10      1.57 o 
   5   1   8        0.01       -0.12      1.42 o 
   6   1   8       95.18       82.38      3.81 o 
   7   1   8      678.32      659.69     10.52 o 
   8   1   8       34.82       31.80      3.54 o 
   9   1   8        1.51        2.72      2.10 o 
  10   1   8       11.00        8.11      2.44 o 
  11   1   8       25.05       28.46      3.45 o 
  12   1   8        4.18        3.97      2.66 o 
 -16   2   8       13.35       18.02      3.84 o 
 -15   2   8       37.90       40.34      4.40 o 
 -14   2   8       51.19       53.80      4.59 o 
 -13   2   8       64.13       63.36      3.85 o 
 -12   2   8      114.84      113.35      4.08 o 
 -11   2   8      118.58      122.95      4.07 o 
 -10   2   8      181.60      172.12      5.63 o 
  -9   2   8       64.81       62.05      2.87 o 
  -8   2   8       21.95       24.85      2.04 o 
  -7   2   8        5.17        6.89      1.44 o 
  -6   2   8     2148.80     2209.30     19.78 o 
  -5   2   8      110.02       87.14      2.77 o 
  -4   2   8       63.60       61.07      2.36 o 
  -3   2   8      742.40      773.72      6.97 o 
  -2   2   8       21.04       16.30      1.14 o 
  -1   2   8       56.69       64.01      1.96 o 
   0   2   8      909.49      926.24      8.35 o 
   1   2   8       30.40       39.01      1.77 o 
   2   2   8        0.89        0.67      0.94 o 
   3   2   8      243.92      253.17      5.71 o 
   4   2   8        3.57        2.00      1.14 o 
   5   2   8        0.68        1.48      1.30 o 
   6   2   8       30.68       29.49      2.75 o 
   7   2   8       89.56       83.24      4.10 o 
   8   2   8      133.86      130.55      5.32 o 
   9   2   8      199.52      207.77      6.41 o 
  10   2   8       17.04       11.38      2.62 o 
  11   2   8       57.36       55.02      4.31 o 
  12   2   8        0.62       -0.17      2.32 o 
 -16   3   8        9.35        4.74      3.81 o 
 -15   3   8        3.54        0.64      3.58 o 
 -14   3   8       53.75       59.99      6.61 o 
 -13   3   8       77.15       74.91      4.18 o 
 -12   3   8       18.74       16.98      2.94 o 
 -11   3   8      242.68      232.41      5.42 o 
 -10   3   8        0.09        0.19      1.59 o 
  -9   3   8      311.72      301.16      5.68 o 
  -8   3   8      256.64      244.41      7.26 o 
  -7   3   8      465.34      467.01      6.67 o 
  -6   3   8      440.59      455.02      6.37 o 
  -5   3   8       57.77       59.87      2.43 o 
  -4   3   8      214.83      231.58      4.09 o 
  -3   3   8      563.21      562.73      6.67 o 
  -2   3   8        0.09        0.89      0.93 o 
  -1   3   8       44.21       51.52      1.81 o 
   0   3   8      100.78      107.08      3.00 o 
   1   3   8        0.05        0.14      0.94 o 
   2   3   8      188.14      192.45      3.70 o 
   3   3   8     1879.99     1887.80     14.82 o 
   4   3   8       27.88       29.89      2.49 o 
   5   3   8       16.66       20.45      2.13 o 
   6   3   8      104.23      103.94      4.26 o 
   7   3   8       81.62       69.53      4.83 o 
   8   3   8        6.52        1.02      3.18 o 
   9   3   8       83.95       78.04      4.42 o 
  10   3   8       10.86        8.81      2.52 o 
  11   3   8       22.12       21.94      3.35 o 
  12   3   8        4.40        4.51      2.82 o 
 -15   4   8       32.60       40.08      6.05 o 
 -14   4   8        1.08        4.31      3.78 o 
 -13   4   8       76.31       83.97      5.45 o 
 -12   4   8       28.94       22.25      3.56 o 
 -11   4   8        8.29        8.11      2.32 o 
 -10   4   8      680.02      685.04     10.92 o 
  -9   4   8      149.56      149.51      6.21 o 
  -8   4   8      180.28      193.73      5.52 o 
  -7   4   8      113.83      121.33      6.52 o 
  -6   4   8       31.66       34.83      2.73 o 
  -5   4   8       38.57       33.38      2.63 o 
  -4   4   8       45.69       57.60      3.12 o 
  -3   4   8       61.56       69.32      3.48 o 
  -2   4   8        5.86        7.56      1.76 o 
  -1   4   8      132.78      132.18      4.30 o 
   0   4   8       46.08       47.49      2.91 o 
   1   4   8       20.88       24.38      1.96 o 
   2   4   8        0.00        1.50      1.29 o 
   3   4   8       27.19       28.00      2.25 o 
   4   4   8      196.67      195.31      5.41 o 
   5   4   8      309.24      334.25      7.21 o 
   6   4   8      157.17      157.11      6.08 o 
   7   4   8       27.38       28.37      4.29 o 
   8   4   8       89.98       90.02      5.41 o 
   9   4   8       95.04       90.37      5.60 o 
  10   4   8       86.08       92.84      5.98 o 
  11   4   8       67.44       71.28      5.66 o 
 -15   5   8       19.04       22.57      9.96 o 
 -14   5   8        0.66        6.12      4.30 o 
 -13   5   8       66.74       71.40      5.29 o 
 -12   5   8       22.28       25.80      5.82 o 
 -11   5   8        2.63        1.77      2.31 o 
 -10   5   8      385.42      381.54      8.37 o 
  -9   5   8       15.63        9.88      3.27 o 
  -8   5   8       42.54       42.14      4.23 o 
  -7   5   8      243.80      235.58      6.24 o 
  -6   5   8       79.80       62.32      4.56 o 
  -5   5   8       63.07       64.28      3.58 o 
  -4   5   8       11.90       11.64      2.12 o 
  -3   5   8       34.06       32.76      5.52 o 
  -2   5   8      248.99      235.23     10.37 o 
  -1   5   8        2.86        1.43      1.66 o 
   0   5   8       40.77       39.56      3.11 o 
   1   5   8        1.79       -0.73      1.61 o 
   2   5   8       93.04       93.76      5.66 o 
   3   5   8      339.67      326.84      6.13 o 
   4   5   8       40.26       49.25      3.36 o 
   5   5   8      575.77      544.33     11.94 o 
   6   5   8        6.31        1.16      2.35 o 
   7   5   8       46.97       59.88      4.68 o 
   8   5   8       38.02       33.35      4.10 o 
   9   5   8       41.92       40.29      5.05 o 
  10   5   8        2.19        4.49      3.52 o 
 -14   6   8        2.87        3.22      6.42 o 
 -13   6   8        0.02       -1.37      3.05 o 
 -12   6   8        6.85        3.74      3.31 o 
 -11   6   8        1.21        2.40      2.32 o 
 -10   6   8        5.01        4.53      2.37 o 
  -9   6   8       96.08       96.64      5.17 o 
  -8   6   8      182.99      211.96      6.42 o 
  -7   6   8       49.07       48.58      6.45 o 
  -6   6   8       25.95       29.24      3.01 o 
  -5   6   8        0.83       -2.33      1.55 o 
  -4   6   8      156.06      145.14      5.04 o 
  -3   6   8       29.99       30.34      3.87 o 
  -2   6   8        0.00        0.92      1.72 o 
  -1   6   8      149.52      147.43      6.68 o 
   0   6   8      400.51      391.66      8.05 o 
   1   6   8       13.78       14.69      2.46 o 
   2   6   8       66.14       64.66      3.79 o 
   3   6   8      481.46      444.70      8.91 o 
   4   6   8        2.34        1.30      3.50 o 
   5   6   8       28.45       20.09      3.71 o 
   6   6   8        7.43        5.20      2.81 o 
   7   6   8        0.10        1.66      2.46 o 
   8   6   8       63.20       60.61      5.09 o 
   9   6   8       45.82       44.06      6.33 o 
 -13   7   8        1.85        1.52      3.55 o 
 -12   7   8        2.31       -3.08      2.67 o 
 -11   7   8       20.59       25.56      4.05 o 
 -10   7   8       23.76       13.74      3.01 o 
  -9   7   8        3.41        1.52      2.35 o 
  -8   7   8        0.88        3.55      2.22 o 
  -7   7   8        0.00       -0.66      2.02 o 
  -6   7   8        3.61        8.56      2.36 o 
  -5   7   8        9.95       14.54      2.62 o 
  -4   7   8       51.59       49.16      3.68 o 
  -3   7   8       20.84       21.04      2.90 o 
  -2   7   8      153.59      146.97      6.08 o 
  -1   7   8      216.76      225.98      6.51 o 
   0   7   8       16.07       23.11      2.91 o 
   1   7   8        8.80        9.20      2.36 o 
   2   7   8       11.35        7.06      3.10 o 
   3   7   8       40.54       43.23      3.60 o 
   4   7   8        3.86        0.30      2.76 o 
   5   7   8      254.45      262.43      8.84 o 
   6   7   8       12.21       13.25      3.57 o 
   7   7   8        2.94        0.97      8.30 o 
   8   7   8        1.97        0.98      5.25 o 
 -11   8   8        1.09        2.52      3.24 o 
 -10   8   8        5.89        6.72      2.96 o 
  -9   8   8        6.86        8.85      2.95 o 
  -8   8   8       17.98       17.31      3.49 o 
  -7   8   8        8.66        4.86      2.48 o 
  -6   8   8       15.62       12.55      2.87 o 
  -5   8   8        0.01        0.65      2.07 o 
  -4   8   8        0.16       -3.24      2.16 o 
  -3   8   8        8.28        3.91      2.25 o 
  -2   8   8       71.39       77.72      4.64 o 
  -1   8   8        1.71        2.59      2.18 o 
   0   8   8       76.65       80.00      4.59 o 
   1   8   8        7.03        5.53      3.40 o 
   2   8   8       96.74       91.13      5.19 o 
   3   8   8        2.93        0.03      2.35 o 
   4   8   8        1.18        1.15      2.85 o 
   5   8   8        4.91       -1.98      2.85 o 
   6   8   8       13.74       12.06      3.76 o 
   7   8   8        0.31        0.92      3.81 o 
  -9   9   8       11.96        8.50      5.27 o 
  -8   9   8        5.46        1.62      2.61 o 
  -7   9   8        0.22       -0.41      2.42 o 
  -6   9   8       13.75       14.74      2.99 o 
  -5   9   8        0.33        1.22      2.36 o 
  -4   9   8       77.52       70.88      4.86 o 
  -3   9   8      100.20       97.65      5.26 o 
  -2   9   8      124.32      135.16      6.93 o 
  -1   9   8       14.53       11.57      2.94 o 
   0   9   8        5.25        5.91      2.52 o 
   1   9   8        6.56        6.12      2.74 o 
   2   9   8        0.55        0.46      2.46 o 
   3   9   8       20.64       31.09      5.91 o 
   4   9   8       29.02       26.59      4.80 o 
  -5  10   8        3.95        6.75      3.13 o 
  -4  10   8        5.84        8.98      3.66 o 
  -3  10   8       10.22       11.13      4.05 o 
  -2  10   8       58.97       59.78      4.84 o 
  -1  10   8       18.98       15.02      3.33 o 
   0  10   8        8.31        5.50      2.75 o 
   1  10   8       35.39       36.06      4.16 o 
 -16   1   9       18.44       25.78      9.18 o 
 -15   1   9        7.12        3.96      5.76 o 
 -14   1   9        2.54        0.15      4.52 o 
 -13   1   9      102.97      104.08      4.66 o 
 -12   1   9        3.40        4.69      1.91 o 
 -11   1   9      389.39      379.99      6.79 o 
 -10   1   9       44.13       38.95      4.22 o 
  -9   1   9        6.69        7.52      1.62 o 
  -8   1   9        8.60        6.32      1.46 o 
  -7   1   9       23.69       17.94      1.85 o 
  -6   1   9       52.79       51.12      2.39 o 
  -5   1   9      161.37      178.10      3.29 o 
  -4   1   9       43.06       44.32      1.78 o 
  -3   1   9       23.92       20.16      1.36 o 
  -2   1   9        0.02        1.25      1.48 o 
  -1   1   9        2.93        0.99      1.36 o 
   0   1   9        0.65        2.74      1.01 o 
   1   1   9       46.33       35.64      1.85 o 
   2   1   9      898.14      916.01      8.94 o 
   3   1   9      313.14      309.96      4.85 o 
   4   1   9       61.37       72.20      2.96 o 
   5   1   9       40.93       40.48      2.88 o 
   6   1   9       54.63       65.19      4.24 o 
   7   1   9       36.32       29.95      3.00 o 
   8   1   9       56.25       52.65      5.44 o 
   9   1   9       29.50       26.42      3.22 o 
  10   1   9        0.72       -1.97      1.95 o 
  11   1   9        0.69       -3.85      2.57 o 
 -16   2   9       29.55       36.55      5.61 o 
 -15   2   9        0.47       -0.98      2.54 o 
 -14   2   9        0.60        0.50      2.33 o 
 -13   2   9        7.07        7.90      2.38 o 
 -12   2   9      497.71      503.90      8.25 o 
 -11   2   9        1.33        0.98      1.74 o 
 -10   2   9      443.10      427.88      7.10 o 
  -9   2   9      269.15      259.40      5.35 o 
  -8   2   9        1.24        2.04      1.42 o 
  -7   2   9      182.71      190.37      4.49 o 
  -6   2   9       94.63      109.27      3.33 o 
  -5   2   9       91.90       93.46      3.04 o 
  -4   2   9      641.29      698.17      8.10 o 
  -3   2   9      154.51      164.09      3.69 o 
  -2   2   9      198.14      229.04      5.11 o 
  -1   2   9      310.82      318.97      4.45 o 
   0   2   9       67.57       59.72      2.15 o 
   1   2   9       50.42       57.20      2.18 o 
   2   2   9       98.03       96.02      3.37 o 
   3   2   9      136.00      143.52      3.53 o 
   4   2   9      101.41      109.37      3.56 o 
   5   2   9      118.93      119.10      6.16 o 
   6   2   9       24.64       31.38      2.88 o 
   7   2   9      134.74      144.90      5.24 o 
   8   2   9       17.25       19.86      2.88 o 
   9   2   9      119.89      112.04      5.17 o 
  10   2   9        0.12       -1.18      2.04 o 
  11   2   9       14.20       22.68      3.53 o 
 -16   3   9        5.82        7.54      4.40 o 
 -15   3   9       45.93       41.93      5.79 o 
 -14   3   9        3.12       11.84      4.03 o 
 -13   3   9       11.57       11.75      4.50 o 
 -12   3   9       14.55       14.75      2.87 o 
 -11   3   9      401.70      391.09      8.12 o 
 -10   3   9      192.05      193.67      5.74 o 
  -9   3   9      283.94      274.90      6.52 o 
  -8   3   9       21.74       17.42      2.30 o 
  -7   3   9      652.21      636.02      9.78 o 
  -6   3   9       12.69       11.82      2.36 o 
  -5   3   9       14.24       16.89      2.41 o 
  -4   3   9      339.29      348.30      6.74 o 
  -3   3   9      233.63      214.17      5.25 o 
  -2   3   9        4.40        4.40      1.63 o 
  -1   3   9      361.29      378.71      7.00 o 
   0   3   9       58.56       53.21      2.74 o 
   1   3   9        9.87       11.90      1.59 o 
   2   3   9      166.61      152.12      6.05 o 
   3   3   9       38.67       41.90      2.20 o 
   4   3   9       71.75       68.85      3.02 o 
   5   3   9      218.80      220.44      5.80 o 
   6   3   9        8.08        7.66      2.12 o 
   7   3   9       45.74       35.93      3.45 o 
   8   3   9        1.66        1.41      1.96 o 
   9   3   9       13.69        8.19      2.49 o 
  10   3   9        0.31       -1.88      3.22 o 
  11   3   9       14.19       13.31      3.16 o 
 -15   4   9       11.29        3.19      3.83 o 
 -14   4   9       18.47       18.23      4.93 o 
 -13   4   9       18.33       24.48      3.83 o 
 -12   4   9        5.89        4.13      2.26 o 
 -11   4   9       25.84       16.86      2.73 o 
 -10   4   9      102.33      109.17      4.73 o 
  -9   4   9        5.80        3.97      2.19 o 
  -8   4   9       46.58       44.49      3.21 o 
  -7   4   9        0.42       -0.58      1.44 o 
  -6   4   9      111.04      117.63      4.40 o 
  -5   4   9      373.63      380.34      7.50 o 
  -4   4   9      181.68      178.54      5.14 o 
  -3   4   9      104.59      101.69      5.77 o 
  -2   4   9      424.75      441.63      8.01 o 
  -1   4   9       64.04       55.18      3.94 o 
   0   4   9      155.34      162.94      5.33 o 
   1   4   9        0.41       -2.07      1.38 o 
   2   4   9        9.25        6.93      1.93 o 
   3   4   9       59.51       65.58      3.56 o 
   4   4   9       38.38       48.08      3.24 o 
   5   4   9       84.50       89.24      5.48 o 
   6   4   9       28.59       26.92      3.46 o 
   7   4   9       70.70       79.86      6.85 o 
   8   4   9       47.78       59.85      8.99 o 
   9   4   9       43.57       51.42      4.90 o 
  10   4   9       12.47       21.86      3.96 o 
 -14   5   9       12.72       10.43      4.68 o 
 -13   5   9       10.07        7.42      3.17 o 
 -12   5   9        3.16       -0.99      2.33 o 
 -11   5   9       10.46        9.40      2.56 o 
 -10   5   9      243.80      234.95      6.75 o 
  -9   5   9      279.39      279.52      7.15 o 
  -8   5   9      105.39       90.70      4.38 o 
  -7   5   9       19.67       23.31      3.21 o 
  -6   5   9       38.55       40.20      3.17 o 
  -5   5   9      239.83      249.39      6.40 o 
  -4   5   9      404.07      396.66      8.03 o 
  -3   5   9      432.94      430.06      9.52 o 
  -2   5   9        0.84        2.39      1.99 o 
  -1   5   9        0.89        0.66      1.64 o 
   0   5   9        6.96        8.97      2.08 o 
   1   5   9      108.29      106.71      4.49 o 
   2   5   9        4.48        3.31      1.95 o 
   3   5   9       12.86       11.81      2.43 o 
   4   5   9        7.06        0.47      3.35 o 
   5   5   9       17.99       15.73      4.01 o 
   6   5   9       33.13       33.75      3.80 o 
   7   5   9        1.20        2.01      2.50 o 
   8   5   9       18.98       16.42      3.42 o 
   9   5   9       41.94       43.88      4.81 o 
  10   5   9       31.59       44.97      5.11 o 
 -13   6   9        5.24        2.19      3.07 o 
 -12   6   9        0.25        0.09      2.86 o 
 -11   6   9      106.92      113.39      5.43 o 
 -10   6   9      133.69      137.02      5.64 o 
  -9   6   9        2.89        4.77      2.32 o 
  -8   6   9       76.51       80.73      4.44 o 
  -7   6   9       11.32       10.63      2.37 o 
  -6   6   9       60.94       58.39      3.79 o 
  -5   6   9        7.64        5.66      2.07 o 
  -4   6   9       89.24       76.50      6.30 o 
  -3   6   9      136.09      150.15      5.32 o 
  -2   6   9      452.33      448.21      9.10 o 
  -1   6   9        1.10        4.14      2.12 o 
   0   6   9      134.54      132.37      5.04 o 
   1   6   9       10.42       14.57      2.58 o 
   2   6   9       64.50       58.53      3.85 o 
   3   6   9        0.02       -1.61      1.84 o 
   4   6   9       32.47       34.46      4.05 o 
   5   6   9       23.18       21.69      3.74 o 
   6   6   9       10.25       18.48      4.38 o 
   7   6   9       20.73       16.26      4.72 o 
   8   6   9        3.01        4.79      4.52 o 
   9   6   9       41.20       38.30      6.25 o 
 -12   7   9        9.04       11.59      3.59 o 
 -11   7   9       14.11        8.30      2.97 o 
 -10   7   9        3.71        0.15      3.06 o 
  -9   7   9       11.15        6.85      2.61 o 
  -8   7   9       23.20       24.15      3.30 o 
  -7   7   9        7.21        8.63      2.67 o 
  -6   7   9        1.78       -1.16      1.89 o 
  -5   7   9        2.48        1.62      2.07 o 
  -4   7   9       11.85       12.07      4.10 o 
  -3   7   9      227.77      226.51      6.73 o 
  -2   7   9       41.70       36.26      3.45 o 
  -1   7   9       65.65       65.82      6.23 o 
   0   7   9        0.02       -1.17      1.88 o 
   1   7   9       46.08       49.06      4.23 o 
   2   7   9      233.34      228.94      6.88 o 
   3   7   9       18.10       17.86      3.53 o 
   4   7   9       74.08       73.05      5.39 o 
   5   7   9        3.37        0.13      2.83 o 
   6   7   9        8.75        7.62      5.45 o 
   7   7   9        0.59       -0.43      3.58 o 
 -10   8   9        2.78       -1.87      2.58 o 
  -9   8   9        0.19       -0.46      2.40 o 
  -8   8   9        1.98        0.25      2.35 o 
  -7   8   9       16.00       22.22      4.58 o 
  -6   8   9        9.92       10.56      2.73 o 
  -5   8   9       28.61       39.07      3.87 o 
  -4   8   9       78.94       84.47      4.83 o 
  -3   8   9       89.66       87.82      6.89 o 
  -2   8   9       64.18       59.35      4.38 o 
  -1   8   9       13.34       12.92      2.89 o 
   0   8   9       63.70       58.16      4.32 o 
   1   8   9        0.42       -2.97      1.98 o 
   2   8   9      116.76      118.45      5.53 o 
   3   8   9       84.58       86.25      6.03 o 
   4   8   9       15.97       23.12      4.16 o 
   5   8   9        5.91       11.62      3.66 o 
   6   8   9        3.02        1.42      3.87 o 
  -8   9   9       18.36       21.77      3.75 o 
  -7   9   9       40.58       36.39      4.06 o 
  -6   9   9        0.80       -0.94      2.37 o 
  -5   9   9        5.75        7.69      2.81 o 
  -4   9   9        2.77        1.65      2.56 o 
  -3   9   9        5.23        4.72      2.78 o 
  -2   9   9       39.67       34.32      3.95 o 
  -1   9   9        0.00       -0.65      2.15 o 
   0   9   9        0.15        1.80      2.48 o 
   1   9   9        8.13       10.09      2.82 o 
   2   9   9        8.98        8.18      3.12 o 
   3   9   9        6.46        1.43      3.42 o 
 -16   0  10       79.61       76.75     10.08 o 
 -15   0  10       41.22       37.96      7.38 o 
 -14   0  10       85.57       73.41      8.92 o 
 -13   0  10       15.82       14.02      3.94 o 
 -12   0  10      145.03      154.99      8.43 o 
 -11   0  10        0.99        0.36      2.81 o 
 -10   0  10      923.14      899.22     24.31 o 
  -9   0  10       11.48        7.52      2.80 o 
  -8   0  10      214.31      210.92      7.81 o 
  -7   0  10      278.95      247.12      7.09 o 
  -6   0  10      215.48      219.15      5.58 o 
  -5   0  10       19.35       27.58      2.71 o 
  -4   0  10      307.44      311.46      6.51 o 
  -3   0  10     1643.48     1713.76     25.10 o 
  -2   0  10      572.93      500.04      8.58 o 
  -1   0  10        0.53        0.10      1.34 o 
   0   0  10      103.63       89.09      5.17 o 
   1   0  10       27.54       17.35      2.31 o 
   2   0  10      286.28      297.08      7.43 o 
   3   0  10        8.53        7.43      2.11 o 
   4   0  10       16.57       15.87      3.71 o 
   5   0  10      105.98       96.99      6.83 o 
   6   0  10      385.07      388.41     14.83 o 
   7   0  10      143.08      167.69     20.05 o 
   8   0  10      698.32      720.16     17.21 o 
   9   0  10       30.42       34.12      7.00 o 
  10   0  10       66.54       86.21      7.15 o 
  11   0  10       88.73       88.41      7.58 o 
 -16   1  10       22.21       28.76      5.50 o 
 -15   1  10        0.01       -0.71      3.36 o 
 -14   1  10        6.52        3.06      3.71 o 
 -13   1  10       14.44       18.47      2.84 o 
 -12   1  10      146.37      143.03      7.65 o 
 -11   1  10       24.59       28.75      2.77 o 
 -10   1  10      403.53      395.40      9.31 o 
  -9   1  10       27.61       31.32      2.35 o 
  -8   1  10      382.95      388.24      7.16 o 
  -7   1  10      324.07      340.45      5.87 o 
  -6   1  10       31.64       35.63      2.22 o 
  -5   1  10      261.99      249.00      4.79 o 
  -4   1  10      153.99      155.21      3.76 o 
  -3   1  10        8.28        3.99      1.07 o 
  -2   1  10      204.31      220.74      4.90 o 
  -1   1  10      152.13      155.31      3.32 o 
   0   1  10      147.75      152.55      3.52 o 
   1   1  10       23.76       20.54      1.69 o 
   2   1  10      163.76      169.39      3.74 o 
   3   1  10        0.06        0.07      1.18 o 
   4   1  10       94.50       93.94      3.45 o 
   5   1  10       36.15       30.34      2.78 o 
   6   1  10       81.66       75.26      4.00 o 
   7   1  10       78.11       68.75      4.06 o 
   8   1  10       15.02       13.04      2.79 o 
   9   1  10        4.01        3.62      2.28 o 
  10   1  10       22.55       34.74      3.78 o 
  11   1  10        3.26        5.08      2.75 o 
 -16   2  10       38.98       40.66      8.55 o 
 -15   2  10        0.04        0.41      3.49 o 
 -14   2  10       27.36       34.07      4.04 o 
 -13   2  10        2.04        1.37      1.96 o 
 -12   2  10       35.35       31.33      2.80 o 
 -11   2  10      373.48      378.00      7.84 o 
 -10   2  10       69.14       68.01      5.65 o 
  -9   2  10        7.90        5.18      1.69 o 
  -8   2  10       87.54       80.25      3.21 o 
  -7   2  10        5.72       12.22      1.74 o 
  -6   2  10      498.43      531.20      8.08 o 
  -5   2  10      388.20      379.59      6.02 o 
  -4   2  10       76.92       81.46      2.94 o 
  -3   2  10     1254.51     1329.14     12.73 o 
  -2   2  10      576.06      567.37      7.45 o 
  -1   2  10      592.82      578.64      6.59 o 
   0   2  10        1.77        2.35      1.12 o 
   1   2  10       11.71       12.29      1.43 o 
   2   2  10        3.44        4.70      1.31 o 
   3   2  10       11.09        9.39      1.63 o 
   4   2  10       83.75       77.99      3.54 o 
   5   2  10        1.03        0.55      1.85 o 
   6   2  10       87.88       89.60      5.12 o 
   7   2  10        0.04        0.27      1.91 o 
   8   2  10        0.38        0.67      1.91 o 
   9   2  10        8.33        7.75      2.86 o 
  10   2  10        5.04        4.54      3.57 o 
 -15   3  10        1.42        6.41      4.02 o 
 -14   3  10        6.09        9.16      3.22 o 
 -13   3  10        3.55        6.42      2.77 o 
 -12   3  10       22.86       24.59      3.02 o 
 -11   3  10        8.62        8.32      3.12 o 
 -10   3  10      279.13      296.96      7.13 o 
  -9   3  10       25.40       25.42      2.73 o 
  -8   3  10        0.28       -0.44      1.54 o 
  -7   3  10      260.05      265.28      6.33 o 
  -6   3  10      148.20      148.95      4.74 o 
  -5   3  10        1.02       -1.15      1.36 o 
  -4   3  10      513.14      545.97      8.94 o 
  -3   3  10      126.59      122.00      4.27 o 
  -2   3  10      341.68      360.08      7.15 o 
  -1   3  10      670.50      614.23      9.54 o 
   0   3  10       17.71       28.00      2.55 o 
   1   3  10       17.70       18.01      2.33 o 
   2   3  10       48.70       57.53      4.57 o 
   3   3  10       20.11       15.48      2.02 o 
   4   3  10       10.01        6.98      2.30 o 
   5   3  10      207.64      173.34      7.47 o 
   6   3  10        4.13        4.28      2.41 o 
   7   3  10        7.81        7.91      5.56 o 
   8   3  10       12.84       13.71      3.15 o 
   9   3  10        0.39        0.93      2.48 o 
  10   3  10        3.71        2.59      3.69 o 
 -15   4  10        5.60        9.01      4.69 o 
 -14   4  10       61.43       64.12      8.22 o 
 -13   4  10        0.02       -2.76      2.28 o 
 -12   4  10        1.10        1.06      2.09 o 
 -11   4  10       93.07       93.97      4.63 o 
 -10   4  10      301.40      310.27      9.65 o 
  -9   4  10       19.39       14.36      2.65 o 
  -8   4  10      105.09       81.11      4.32 o 
  -7   4  10       25.16       25.27      2.80 o 
  -6   4  10        1.42        0.93      1.62 o 
  -5   4  10       14.62       11.73      2.12 o 
  -4   4  10      120.31      113.88      4.39 o 
  -3   4  10        3.51        0.86      1.62 o 
  -2   4  10       74.92       74.77      3.88 o 
  -1   4  10       48.96       41.45      3.11 o 
   0   4  10      221.19      214.14      6.28 o 
   1   4  10      132.24      148.14      5.94 o 
   2   4  10      231.34      227.70      6.03 o 
   3   4  10        0.00        1.00      2.32 o 
   4   4  10       22.09       25.59      3.45 o 
   5   4  10       16.54       14.62      3.45 o 
   6   4  10       10.81       11.92      3.56 o 
   7   4  10       32.89       38.03      4.15 o 
   8   4  10        0.02        1.41      2.56 o 
   9   4  10       34.39       28.31      4.18 o 
 -14   5  10        3.19        5.07      3.11 o 
 -13   5  10        1.29        2.94      2.94 o 
 -12   5  10       62.44       53.51      4.16 o 
 -11   5  10       77.64       80.71      6.04 o 
 -10   5  10       51.11       44.34      3.72 o 
  -9   5  10       12.74       14.35      2.75 o 
  -8   5  10        3.84        3.52      2.00 o 
  -7   5  10        9.80        9.10      2.81 o 
  -6   5  10       12.95        8.52      2.17 o 
  -5   5  10        0.08        2.06      1.76 o 
  -4   5  10       63.62       65.54      5.70 o 
  -3   5  10       11.28        8.14      2.15 o 
  -2   5  10      193.01      215.87      6.09 o 
  -1   5  10       95.11       93.15      4.32 o 
   0   5  10       13.71       11.50      2.32 o 
   1   5  10      388.33      380.32      8.15 o 
   2   5  10      148.30      140.72      5.14 o 
   3   5  10      164.84      158.42      9.35 o 
   4   5  10       14.35        9.52      3.03 o 
   5   5  10       35.29       25.33      4.70 o 
   6   5  10       31.49       32.45      5.46 o 
   7   5  10        6.13        2.12      3.55 o 
   8   5  10        0.01       -0.73      3.54 o 
   9   5  10        0.80        2.62      2.75 o 
 -13   6  10        0.36       -2.45      2.90 o 
 -12   6  10       70.12       76.55      4.88 o 
 -11   6  10       40.71       49.39      5.08 o 
 -10   6  10       32.30       34.76      3.67 o 
  -9   6  10        5.51        2.57      2.31 o 
  -8   6  10       20.27       15.70      2.86 o 
  -7   6  10       73.67       74.97      4.39 o 
  -6   6  10        0.41        3.67      2.04 o 
  -5   6  10        4.79        2.35      1.97 o 
  -4   6  10        6.28        4.89      2.07 o 
  -3   6  10        1.66        3.50      1.99 o 
  -2   6  10       16.80       11.91      2.47 o 
  -1   6  10       69.87       72.05      4.19 o 
   0   6  10       93.97      101.46      4.81 o 
   1   6  10        3.43        1.51      2.08 o 
   2   6  10       44.25       42.60      3.61 o 
   3   6  10      115.48      121.98      8.27 o 
   4   6  10        0.03        2.96      2.84 o 
   5   6  10        0.87       -2.03      2.50 o 
   6   6  10       28.53       22.92      4.77 o 
   7   6  10        1.95        0.44      3.51 o 
   8   6  10        9.84        8.02      4.18 o 
 -12   7  10        2.17        4.26      3.18 o 
 -11   7  10        7.34       10.61      3.15 o 
 -10   7  10       90.19       86.53      7.17 o 
  -9   7  10      101.28      107.58      5.51 o 
  -8   7  10       65.70       61.77      4.37 o 
  -7   7  10       15.00       10.68      2.71 o 
  -6   7  10       27.64       29.44      3.46 o 
  -5   7  10       14.80       10.62      2.70 o 
  -4   7  10      205.12      220.79      8.26 o 
  -3   7  10      173.83      175.43      6.14 o 
  -2   7  10       20.57       20.73      3.06 o 
  -1   7  10       14.74       15.72      2.77 o 
   0   7  10       17.34       20.20      3.05 o 
   1   7  10       28.06       31.51      3.44 o 
   2   7  10        1.94        1.73      2.51 o 
   3   7  10       61.73       60.79      5.22 o 
   4   7  10        0.62        0.12      2.78 o 
   5   7  10        0.49        1.80      3.02 o 
   6   7  10       11.19       14.49      4.47 o 
 -10   8  10        7.90        6.16      2.97 o 
  -9   8  10       20.28       19.08      3.47 o 
  -8   8  10       55.51       56.12      5.67 o 
  -7   8  10        2.13       -0.15      2.40 o 
  -6   8  10       64.33       68.79      8.49 o 
  -5   8  10        4.72        2.02      2.43 o 
  -4   8  10        0.00       -0.60      2.21 o 
  -3   8  10       95.27       78.26      4.90 o 
  -2   8  10      182.07      167.88      9.56 o 
  -1   8  10       57.57       44.42      4.25 o 
   0   8  10        6.40        9.46      3.02 o 
   1   8  10       43.22       41.31      4.09 o 
   2   8  10        5.88        7.54      3.25 o 
   3   8  10        6.90        2.06      3.85 o 
   4   8  10        0.01       -4.66      3.11 o 
  -7   9  10       17.29       10.81      3.27 o 
  -6   9  10        0.37       -2.41      2.59 o 
  -5   9  10        0.80       -0.96      2.33 o 
  -4   9  10      125.66      112.27      5.99 o 
  -3   9  10       66.92       62.42      5.24 o 
  -2   9  10       11.08        8.40      2.97 o 
  -1   9  10        0.45        2.14      2.42 o 
   0   9  10        0.05        4.72      2.65 o 
   1   9  10       26.19       30.16      4.01 o 
   2   9  10        0.58        0.88      3.10 o 
 -16   1  11        8.47        3.28      7.35 o 
 -15   1  11        5.81        2.51      4.06 o 
 -14   1  11        3.70        6.31      3.55 o 
 -13   1  11        1.64        2.76      2.32 o 
 -12   1  11        0.00       -0.94      2.11 o 
 -11   1  11       12.22       10.78      3.33 o 
 -10   1  11        0.18       -0.34      1.97 o 
  -9   1  11      471.58      439.73      8.34 o 
  -8   1  11       17.02       15.88      1.95 o 
  -7   1  11        9.45        8.65      2.66 o 
  -6   1  11       13.23       10.56      1.58 o 
  -5   1  11       63.78       72.10      2.91 o 
  -4   1  11      308.40      303.15      5.96 o 
  -3   1  11      195.81      222.56      5.52 o 
  -2   1  11     1321.19     1330.54     13.09 o 
  -1   1  11       13.66       10.29      1.47 o 
   0   1  11      262.85      284.18      4.86 o 
   1   1  11       52.77       54.58      2.78 o 
   2   1  11       41.58       52.86      2.45 o 
   3   1  11       18.16       17.02      1.83 o 
   4   1  11       90.42       74.36      3.94 o 
   5   1  11        0.01        0.37      2.22 o 
   6   1  11      130.25      131.50      5.12 o 
   7   1  11       45.24       43.19      4.87 o 
   8   1  11        1.15        1.65      2.20 o 
   9   1  11       55.70       62.88      7.64 o 
  10   1  11       17.31       24.90      3.80 o 
 -15   2  11       36.11       29.53      7.94 o 
 -14   2  11       90.70      103.78     13.57 o 
 -13   2  11       68.77       70.21      5.16 o 
 -12   2  11       47.23       54.42      3.83 o 
 -11   2  11       87.89       97.67      4.51 o 
 -10   2  11      141.32      138.80      8.34 o 
  -9   2  11        4.68       -0.18      1.70 o 
  -8   2  11       73.92       61.80      3.50 o 
  -7   2  11        3.94        6.63      1.86 o 
  -6   2  11        0.04        0.49      1.55 o 
  -5   2  11      392.08      394.68      7.60 o 
  -4   2  11      305.59      307.14      5.56 o 
  -3   2  11      183.21      180.72      6.96 o 
  -2   2  11        1.25       -2.46      1.64 o 
  -1   2  11      317.28      314.47      5.67 o 
   0   2  11      325.58      330.85      9.55 o 
   1   2  11       51.26       52.38      2.41 o 
   2   2  11       55.32       55.93      2.57 o 
   3   2  11       27.05       25.67      2.27 o 
   4   2  11        6.02        5.44      1.96 o 
   5   2  11      117.81      115.22      4.96 o 
   6   2  11        0.01       -0.20      1.85 o 
   7   2  11       14.03       11.45      2.51 o 
   8   2  11       26.19       27.37      3.31 o 
   9   2  11        7.77       12.90      2.91 o 
  10   2  11       66.52       73.94      5.66 o 
 -15   3  11        0.14        5.73      5.91 o 
 -14   3  11        6.73        3.98      3.00 o 
 -13   3  11       11.89        9.37      2.54 o 
 -12   3  11       68.55       72.20      4.26 o 
 -11   3  11       64.11       63.18      3.98 o 
 -10   3  11        2.47       -0.33      1.79 o 
  -9   3  11      353.77      324.19      7.49 o 
  -8   3  11       79.95       82.25      4.67 o 
  -7   3  11       33.53       33.15      2.99 o 
  -6   3  11       11.26       13.09      2.19 o 
  -5   3  11       54.80       51.85      3.27 o 
  -4   3  11      172.73      186.45      5.44 o 
  -3   3  11      173.18      178.84      5.30 o 
  -2   3  11      435.57      449.49     10.33 o 
  -1   3  11       15.00       13.44      2.19 o 
   0   3  11      251.06      254.60      6.54 o 
   1   3  11      314.44      295.20      6.85 o 
   2   3  11      241.46      247.61      6.61 o 
   3   3  11      142.43      154.82      6.09 o 
   4   3  11       56.34       67.45      3.77 o 
   5   3  11      118.61      120.48      5.75 o 
   6   3  11       66.29       65.34      5.67 o 
   7   3  11        0.15       -0.61      2.43 o 
   8   3  11        2.89        1.83      2.55 o 
   9   3  11        5.00        7.36      4.37 o 
 -14   4  11       20.57       32.86      4.41 o 
 -13   4  11       25.50       34.94      4.45 o 
 -12   4  11        2.08        2.48      2.17 o 
 -11   4  11        7.17       10.09      2.50 o 
 -10   4  11        8.27        4.42      2.17 o 
  -9   4  11        2.99        0.33      1.94 o 
  -8   4  11        0.68        4.71      1.96 o 
  -7   4  11        1.81       -1.97      1.77 o 
  -6   4  11       13.11       17.25      2.56 o 
  -5   4  11       18.72       13.46      2.55 o 
  -4   4  11      250.90      264.94      6.62 o 
  -3   4  11      291.97      299.69      7.02 o 
  -2   4  11      248.05      243.56      8.84 o 
  -1   4  11      315.16      322.62      7.91 o 
   0   4  11       49.84       51.41      3.49 o 
   1   4  11        0.25       -1.00      1.70 o 
   2   4  11       78.09       76.34      4.06 o 
   3   4  11        0.57        1.24      2.22 o 
   4   4  11       34.04       35.55      4.01 o 
   5   4  11        9.83        1.75      3.34 o 
   6   4  11       52.98       51.18      6.43 o 
   7   4  11        6.80        2.29      3.06 o 
   8   4  11        9.68        7.87      3.19 o 
   9   4  11       10.91       16.37      3.76 o 
 -14   5  11       13.05       14.86      6.37 o 
 -13   5  11       24.89       38.40      4.67 o 
 -12   5  11       16.87       23.85      3.35 o 
 -11   5  11       43.94       41.63      3.86 o 
 -10   5  11      219.90      225.73     10.26 o 
  -9   5  11      549.72      522.79     14.18 o 
  -8   5  11       85.33       92.07      4.66 o 
  -7   5  11        2.01        0.57      1.87 o 
  -6   5  11      184.72      198.30      6.14 o 
  -5   5  11       77.56       73.22      4.16 o 
  -4   5  11      327.77      325.59      8.22 o 
  -3   5  11      383.55      393.80      8.52 o 
  -2   5  11      160.08      169.76      8.82 o 
  -1   5  11      400.08      406.54      8.66 o 
   0   5  11       38.91       41.48      3.63 o 
   1   5  11        0.02        0.55      1.94 o 
   2   5  11       61.65       66.55      4.09 o 
   3   5  11       29.22       26.85      6.62 o 
   4   5  11       33.60       28.11      3.89 o 
   5   5  11      124.01      127.24     11.83 o 
   6   5  11        1.34        2.02      3.55 o 
   7   5  11       47.64       55.46      6.75 o 
   8   5  11        0.34        0.64      3.94 o 
 -12   6  11        6.14        6.93      2.94 o 
 -11   6  11       36.45       34.77      3.89 o 
 -10   6  11        3.13        1.90      2.36 o 
  -9   6  11      112.20      118.16      5.50 o 
  -8   6  11      100.07       91.08      7.31 o 
  -7   6  11       24.17       20.43      3.33 o 
  -6   6  11       24.56       22.17      3.27 o 
  -5   6  11        0.27        1.19      2.00 o 
  -4   6  11       18.23       17.16      2.78 o 
  -3   6  11      181.31      172.70      8.99 o 
  -2   6  11      144.82      147.08      5.67 o 
  -1   6  11       45.22       42.79      3.67 o 
   0   6  11       61.50       62.25      4.18 o 
   1   6  11        5.60        5.50      2.42 o 
   2   6  11       21.23       19.36      3.06 o 
   3   6  11        0.00       -1.15      2.59 o 
   4   6  11       25.68       24.91      4.10 o 
   5   6  11        3.01        0.47      3.55 o 
   6   6  11        4.18        2.70      3.88 o 
   7   6  11        0.28       -4.07      3.39 o 
 -11   7  11        1.69        1.59      2.79 o 
 -10   7  11       44.00       50.94      5.57 o 
  -9   7  11       22.11       27.05      3.60 o 
  -8   7  11       41.29       33.22      3.81 o 
  -7   7  11       45.49       38.69      3.93 o 
  -6   7  11        1.39        1.38      2.15 o 
  -5   7  11       32.20       37.33      6.43 o 
  -4   7  11       50.07       54.59      4.22 o 
  -3   7  11        8.97        7.47      2.63 o 
  -2   7  11      218.11      227.90      7.45 o 
  -1   7  11        3.31        3.70      2.26 o 
   0   7  11        4.61        3.96      2.42 o 
   1   7  11        9.87        7.86      3.94 o 
   2   7  11        5.00        4.59      3.98 o 
   3   7  11        0.00       -1.39      5.12 o 
   4   7  11       19.64       24.18      4.31 o 
   5   7  11        0.50       -3.82      3.39 o 
  -9   8  11       17.00       13.79      4.54 o 
  -8   8  11       16.71       14.17      3.17 o 
  -7   8  11       18.73       14.52      3.20 o 
  -6   8  11        8.68        2.70      2.53 o 
  -5   8  11       29.24       32.74      3.80 o 
  -4   8  11       22.96       18.83      3.38 o 
  -3   8  11       32.33       38.05      4.08 o 
  -2   8  11        0.06        0.62      2.44 o 
  -1   8  11        0.02        3.33      2.58 o 
   0   8  11       22.08       23.58      3.42 o 
   1   8  11       24.45       21.31      3.50 o 
   2   8  11       14.45        8.33      3.42 o 
   3   8  11       22.47       14.96      3.89 o 
  -5   9  11        0.08       -2.62      2.56 o 
  -4   9  11        0.25       -0.66      2.56 o 
  -3   9  11        0.61        4.37      2.83 o 
  -2   9  11        4.35        4.64      2.82 o 
  -1   9  11        7.00        6.06      3.70 o 
 -15   0  12       37.19       37.32      7.90 o 
 -14   0  12      106.44      105.08      7.61 o 
 -13   0  12        0.52        0.24      3.36 o 
 -12   0  12        0.86       -4.06      2.71 o 
 -11   0  12       15.73       12.49      4.87 o 
 -10   0  12       90.62       75.05      5.84 o 
  -9   0  12       63.39       57.94      6.51 o 
  -8   0  12       38.76       28.41      4.64 o 
  -7   0  12       12.40       17.80      3.58 o 
  -6   0  12       57.34       63.95      4.80 o 
  -5   0  12      582.01      561.58     12.96 o 
  -4   0  12      942.49      927.13     17.24 o 
  -3   0  12     1566.26     1496.62     18.36 o 
  -2   0  12      234.49      232.10      8.15 o 
  -1   0  12     1411.34     1419.73     17.95 o 
   0   0  12       73.59       86.90      4.40 o 
   1   0  12       51.29       55.27      4.43 o 
   2   0  12       14.77       14.64      2.69 o 
   3   0  12      184.43      153.52     10.36 o 
   4   0  12      536.41      509.46     14.45 o 
   5   0  12        3.06        5.25      2.76 o 
   6   0  12        1.04       -0.38      2.51 o 
   7   0  12       44.54       55.81      5.81 o 
   8   0  12       17.30       15.85      4.17 o 
   9   0  12       31.20       36.07      5.70 o 
 -15   1  12        0.87       -0.56      3.84 o 
 -14   1  12        3.78        6.21      2.80 o 
 -13   1  12       35.20       45.02      3.84 o 
 -12   1  12        9.97        7.64      2.88 o 
 -11   1  12      296.33      278.88      7.27 o 
 -10   1  12      429.81      416.81      8.62 o 
  -9   1  12       57.76       50.52      3.47 o 
  -8   1  12       53.00       54.61      3.49 o 
  -7   1  12      654.02      672.90     16.99 o 
  -6   1  12        0.49        0.03      1.32 o 
  -5   1  12        3.62       -0.88      1.30 o 
  -4   1  12      231.58      219.93      4.99 o 
  -3   1  12     1183.83     1208.53     12.68 o 
  -2   1  12        0.07        2.18      1.50 o 
  -1   1  12      123.63      122.83      4.62 o 
   0   1  12      164.70      161.67      3.89 o 
   1   1  12      332.02      310.88      5.77 o 
   2   1  12       29.53       25.22      2.20 o 
   3   1  12       90.64       77.63      3.33 o 
   4   1  12        5.89        4.77      2.04 o 
   5   1  12      120.86      103.07      4.65 o 
   6   1  12       47.91       36.39      3.42 o 
   7   1  12        4.97        5.89      2.42 o 
   8   1  12        0.20        0.89      2.30 o 
   9   1  12       22.53       30.45      3.78 o 
 -15   2  12       38.89       39.43      8.46 o 
 -14   2  12       17.75       21.83      4.07 o 
 -13   2  12       10.50       11.83      3.42 o 
 -12   2  12       24.69       41.15      4.39 o 
 -11   2  12        1.24       -0.67      2.48 o 
 -10   2  12        4.68        6.13      4.24 o 
  -9   2  12       94.63       99.21      4.47 o 
  -8   2  12       93.27       78.74      4.03 o 
  -7   2  12       33.33       24.62      3.45 o 
  -6   2  12      583.41      565.75     10.89 o 
  -5   2  12       14.67       14.47      2.30 o 
  -4   2  12       62.42       64.83      3.60 o 
  -3   2  12      148.39      168.82      5.21 o 
  -2   2  12      190.38      195.32      5.60 o 
  -1   2  12      656.99      663.67     10.40 o 
   0   2  12      138.73      143.25      4.88 o 
   1   2  12        0.02       -2.33      1.55 o 
   2   2  12       24.35       27.43      2.86 o 
   3   2  12       12.82       13.03      2.35 o 
   4   2  12        8.28        4.17      2.29 o 
   5   2  12        4.82        4.46      2.40 o 
   6   2  12      182.60      200.29      7.38 o 
   7   2  12        0.17       -2.61      2.29 o 
   8   2  12        0.71       -2.03      2.55 o 
   9   2  12        8.70        8.74      3.25 o 
 -15   3  12        0.02        1.50      6.37 o 
 -14   3  12       14.27       13.16      4.43 o 
 -13   3  12      129.72      134.77      6.77 o 
 -12   3  12        1.92        5.03      2.29 o 
 -11   3  12        4.01        4.87      2.22 o 
 -10   3  12      117.79      103.71      6.07 o 
  -9   3  12        0.00       -0.93      2.06 o 
  -8   3  12       80.06       83.32      4.27 o 
  -7   3  12      127.70      141.79      5.81 o 
  -6   3  12      195.05      200.18      5.92 o 
  -5   3  12       94.57       93.94      4.54 o 
  -4   3  12       71.53       67.43      3.78 o 
  -3   3  12       42.61       40.59      4.90 o 
  -2   3  12     1156.44     1098.18     14.48 o 
  -1   3  12       14.09       16.75      2.52 o 
   0   3  12       16.06       22.63      2.72 o 
   1   3  12       17.88       14.49      2.57 o 
   2   3  12      178.31      188.36      9.06 o 
   3   3  12        0.04        2.10      2.24 o 
   4   3  12      126.33      109.59      7.35 o 
   5   3  12       47.21       34.28      5.70 o 
   6   3  12       37.72       39.32      4.27 o 
   7   3  12       48.69       46.87      6.55 o 
   8   3  12       16.67       15.82      3.59 o 
 -14   4  12       76.15       87.15      6.19 o 
 -13   4  12        2.79        5.00      2.50 o 
 -12   4  12        1.86       -1.93      2.20 o 
 -11   4  12        0.35        1.28      2.16 o 
 -10   4  12       67.15       75.36      6.28 o 
  -9   4  12       90.79       78.09      4.43 o 
  -8   4  12      107.51       94.62      7.58 o 
  -7   4  12      373.54      355.18      8.27 o 
  -6   4  12       50.27       52.63      3.67 o 
  -5   4  12        0.41        1.11      1.85 o 
  -4   4  12       35.35       42.28      3.40 o 
  -3   4  12        8.93        5.72      3.45 o 
  -2   4  12       74.79       68.35      4.05 o 
  -1   4  12       26.81       28.55      3.04 o 
   0   4  12       74.79       73.04      4.71 o 
   1   4  12      153.29      151.13      6.03 o 
   2   4  12      142.04      144.62      6.73 o 
   3   4  12        6.85        5.37      2.75 o 
   4   4  12       16.74       16.49      4.49 o 
   5   4  12       18.50       18.28      4.57 o 
   6   4  12        0.09        4.18      3.75 o 
   7   4  12        0.21       -3.19      3.38 o 
 -13   5  12       10.10       15.32      3.16 o 
 -12   5  12       24.94       21.72      3.39 o 
 -11   5  12        0.25        2.33      2.43 o 
 -10   5  12       10.43       17.84      3.43 o 
  -9   5  12       43.42       34.57      3.56 o 
  -8   5  12       20.38       17.11      4.63 o 
  -7   5  12       44.97       41.74      3.62 o 
  -6   5  12      112.50      125.48      5.35 o 
  -5   5  12       11.41       11.93      2.45 o 
  -4   5  12       13.13       13.77      2.60 o 
  -3   5  12      288.68      289.21      7.60 o 
  -2   5  12      473.98      525.20     10.16 o 
  -1   5  12       39.38       43.60      5.14 o 
   0   5  12        2.04       -0.97      1.87 o 
   1   5  12       32.26       32.74      4.53 o 
   2   5  12       84.81       89.93      5.64 o 
   3   5  12        8.44        1.18      3.58 o 
   4   5  12       10.57        7.79      3.69 o 
   5   5  12       32.15       29.24      5.53 o 
   6   5  12       48.66       41.23      6.23 o 
   7   5  12        6.79        8.99      4.82 o 
 -12   6  12        4.83        8.56      3.17 o 
 -11   6  12        7.12        3.51      2.67 o 
 -10   6  12       26.18       31.40      3.69 o 
  -9   6  12        0.10       -1.94      2.30 o 
  -8   6  12      126.29      135.98      5.94 o 
  -7   6  12       39.66       40.47      3.86 o 
  -6   6  12        9.13        7.05      2.55 o 
  -5   6  12        3.32        1.55      2.15 o 
  -4   6  12        1.78        3.18      2.23 o 
  -3   6  12       98.67       99.84      5.06 o 
  -2   6  12        0.90        3.93      2.29 o 
  -1   6  12        0.00       -2.13      2.01 o 
   0   6  12        6.34        6.86      2.52 o 
   1   6  12       81.41       98.16      5.04 o 
   2   6  12        0.77        0.27      2.57 o 
   3   6  12       22.63       19.32      3.98 o 
   4   6  12        0.38       -0.89      3.48 o 
   5   6  12        1.63       -1.90      3.71 o 
 -10   7  12       18.83       13.59      4.94 o 
  -9   7  12       40.17       37.09      5.58 o 
  -8   7  12        3.84       -0.38      2.45 o 
  -7   7  12       10.11       14.31      3.13 o 
  -6   7  12       19.22       18.73      3.41 o 
  -5   7  12        3.69        0.30      2.23 o 
  -4   7  12       39.75       44.31      4.11 o 
  -3   7  12        2.11        2.55      2.50 o 
  -2   7  12       37.25       35.79      3.85 o 
  -1   7  12       34.27       33.29      3.72 o 
   0   7  12       14.33       19.57      3.46 o 
   1   7  12       10.21       10.89      2.92 o 
   2   7  12        1.40       -2.19      2.79 o 
   3   7  12        9.37        4.41      3.49 o 
   4   7  12       16.41       16.97      4.33 o 
  -7   8  12        5.31        7.70      2.87 o 
  -6   8  12        0.32        2.22      2.64 o 
  -5   8  12        6.93        5.50      2.85 o 
  -4   8  12        1.05        0.68      2.57 o 
  -3   8  12        8.14        5.07      2.73 o 
  -2   8  12       16.02       14.45      3.29 o 
  -1   8  12       10.80        6.10      2.88 o 
   0   8  12        4.08        0.33      2.68 o 
   1   8  12       10.31       12.15      3.91 o 
 -15   1  13        0.36       -6.59      5.58 o 
 -14   1  13        7.30        8.92      3.50 o 
 -13   1  13       56.19       55.18      5.10 o 
 -12   1  13        1.60        0.85      2.60 o 
 -11   1  13       22.29        7.16      2.99 o 
 -10   1  13        1.63        1.62      2.43 o 
  -9   1  13       46.17       34.13      3.26 o 
  -8   1  13        2.26        2.68      2.08 o 
  -7   1  13        3.58        6.13      2.09 o 
  -6   1  13       52.63       52.33      3.46 o 
  -5   1  13       33.65       29.76      3.72 o 
  -4   1  13      172.69      177.23      4.69 o 
  -3   1  13      105.73      107.20      3.81 o 
  -2   1  13       96.07       92.01      3.62 o 
  -1   1  13      119.58      126.94      4.13 o 
   0   1  13       24.20       19.06      2.23 o 
   1   1  13        8.35       10.45      2.07 o 
   2   1  13      213.79      212.28      5.21 o 
   3   1  13       21.71       22.26      2.70 o 
   4   1  13       82.51       84.64      4.74 o 
   5   1  13        0.00        0.50      1.89 o 
   6   1  13        5.16        2.40      2.26 o 
   7   1  13        0.19        1.41      2.25 o 
   8   1  13        0.65       -2.41      2.27 o 
 -14   2  13        0.43        2.63      3.64 o 
 -13   2  13       14.15        8.94      3.55 o 
 -12   2  13       24.45       31.47      4.37 o 
 -11   2  13       33.74       38.33      8.63 o 
 -10   2  13      119.72      137.98      8.84 o 
  -9   2  13        3.76       -3.33      2.82 o 
  -8   2  13      124.50      118.16     10.43 o 
  -7   2  13      191.75      167.90      6.94 o 
  -6   2  13       11.65       10.81      2.23 o 
  -5   2  13      188.66      180.64      8.02 o 
  -4   2  13      275.79      284.63      6.94 o 
  -3   2  13      304.22      297.65      7.10 o 
  -2   2  13      263.90      262.15      6.71 o 
  -1   2  13      245.13      268.04      6.80 o 
   0   2  13        3.38        1.75      1.79 o 
   1   2  13      161.95      153.15      5.45 o 
   2   2  13       53.49       65.62      4.56 o 
   3   2  13      211.40      189.90     17.68 o 
   4   2  13       50.00       42.40      9.05 o 
   5   2  13        3.84        1.82      2.54 o 
   6   2  13       22.10       21.46      3.69 o 
   7   2  13       38.36       38.60      4.93 o 
 -14   3  13       55.90       66.05      7.13 o 
 -13   3  13        3.20        3.53      2.84 o 
 -12   3  13       10.84        7.65      3.07 o 
 -11   3  13        1.32        2.18      2.57 o 
 -10   3  13       39.67       34.14      3.39 o 
  -9   3  13      243.56      210.71      6.60 o 
  -8   3  13       79.23       73.11      4.25 o 
  -7   3  13      139.02      135.37      5.97 o 
  -6   3  13       84.41       80.50      4.27 o 
  -5   3  13      105.18      110.64      4.82 o 
  -4   3  13      104.85       91.43      4.44 o 
  -3   3  13      498.58      501.59      9.57 o 
  -2   3  13        1.74       -0.85      1.85 o 
  -1   3  13      981.62      982.45     13.94 o 
   0   3  13        5.25        3.12      2.06 o 
   1   3  13        1.02        1.56      2.04 o 
   2   3  13       20.81       24.10      3.57 o 
   3   3  13       83.36       83.42      5.29 o 
   4   3  13        4.66        3.65      3.60 o 
   5   3  13      194.01      195.83     10.13 o 
   6   3  13       41.54       50.86      6.37 o 
   7   3  13       23.55       24.70      6.40 o 
 -13   4  13       13.98       20.65      3.33 o 
 -12   4  13        0.00        1.29      2.37 o 
 -11   4  13       44.14       50.87      4.09 o 
 -10   4  13        4.02       -0.65      2.06 o 
  -9   4  13        4.13        5.42      2.27 o 
  -8   4  13        0.25        1.09      1.93 o 
  -7   4  13       97.84       91.64      7.51 o 
  -6   4  13      174.53      192.78      6.27 o 
  -5   4  13       74.74       73.45      4.33 o 
  -4   4  13        6.21        1.18      1.89 o 
  -3   4  13      136.83      136.78      5.28 o 
  -2   4  13       50.12       55.36      3.96 o 
  -1   4  13      132.07      136.67      6.07 o 
   0   4  13        2.83        2.93      2.56 o 
   1   4  13       20.07       19.32      2.94 o 
   2   4  13        8.81       13.13      3.42 o 
   3   4  13       61.22       57.90      8.51 o 
   4   4  13        1.34       -2.10      3.09 o 
   5   4  13        2.04       -3.49      3.37 o 
   6   4  13        8.36        6.88      4.36 o 
 -12   5  13        4.85        7.47      2.84 o 
 -11   5  13       21.85       14.04      3.09 o 
 -10   5  13        1.15       -0.66      2.13 o 
  -9   5  13       50.46       44.72      3.95 o 
  -8   5  13       44.08       49.91      4.07 o 
  -7   5  13        1.55        1.99      2.20 o 
  -6   5  13        0.52        2.73      2.12 o 
  -5   5  13        0.47        3.43      2.12 o 
  -4   5  13        2.69        3.40      2.14 o 
  -3   5  13       34.69       40.45      6.16 o 
  -2   5  13       45.69       45.22      5.06 o 
  -1   5  13        4.12        4.38      2.25 o 
   0   5  13       11.39       13.01      2.79 o 
   1   5  13        2.18        0.54      2.27 o 
   2   5  13       15.34       21.64      3.94 o 
   3   5  13       17.54       15.97      4.41 o 
   4   5  13        8.04        7.01      4.12 o 
   5   5  13       12.03        8.22      4.31 o 
 -11   6  13       10.65        6.48      2.83 o 
 -10   6  13        5.57        7.24      3.23 o 
  -9   6  13       47.69       40.43      4.13 o 
  -8   6  13        1.10        5.32      2.42 o 
  -7   6  13        1.17        0.95      2.23 o 
  -6   6  13       21.03       22.10      3.26 o 
  -5   6  13       13.72       11.50      2.93 o 
  -4   6  13       28.29       33.72      3.66 o 
  -3   6  13        8.34        9.74      2.80 o 
  -2   6  13       44.03       40.41      3.91 o 
  -1   6  13      129.99      135.36      5.90 o 
   0   6  13        4.84        3.96      2.51 o 
   1   6  13       26.72       25.75      4.24 o 
   2   6  13        0.68       -2.07      2.85 o 
   3   6  13        2.33       -4.21      2.99 o 
   4   6  13        4.16        4.74      4.15 o 
  -9   7  13        0.39       -0.35      2.43 o 
  -8   7  13       51.51       48.43      4.54 o 
  -7   7  13        0.03       -2.12      2.31 o 
  -6   7  13        0.82        0.63      2.53 o 
  -5   7  13       22.31       24.79      3.65 o 
  -4   7  13        1.55        5.90      2.55 o 
  -3   7  13       84.97       89.59      6.72 o 
  -2   7  13       48.10       34.74      4.09 o 
  -1   7  13       15.77       16.39      3.23 o 
   0   7  13        4.45        1.30      2.56 o 
   1   7  13        0.23       -1.76      2.99 o 
   2   7  13       47.14       36.99      4.93 o 
  -5   8  13       15.47       14.08      3.52 o 
  -4   8  13       15.14       12.16      3.29 o 
  -3   8  13        0.00        1.37      2.60 o 
  -2   8  13       19.51       20.76      3.69 o 
 -14   0  14        2.69        1.76      7.25 o 
 -13   0  14        0.41       -5.12      3.42 o 
 -12   0  14        5.71        2.71      3.72 o 
 -11   0  14      258.72      294.06     11.21 o 
 -10   0  14       49.07       45.86      5.42 o 
  -9   0  14      130.13      146.11      8.01 o 
  -8   0  14     1323.30     1321.70     23.82 o 
  -7   0  14      350.10      338.65     11.03 o 
  -6   0  14       10.45       10.88      3.46 o 
  -5   0  14      365.23      379.26     21.34 o 
  -4   0  14      200.45      211.08      8.63 o 
  -3   0  14      938.26      903.68     18.16 o 
  -2   0  14      859.03      869.10     17.84 o 
  -1   0  14      153.79      128.75      6.99 o 
   0   0  14      174.75      157.81      7.64 o 
   1   0  14      178.67      169.75     18.96 o 
   2   0  14        2.50       -1.88      3.95 o 
   3   0  14      401.78      366.94     11.36 o 
   4   0  14       33.81       37.33      4.79 o 
   5   0  14       54.46       52.33      5.61 o 
   6   0  14       68.30       79.57      8.72 o 
   7   0  14      134.68      140.31      8.63 o 
 -14   1  14       10.95       13.40      3.95 o 
 -13   1  14        1.07        0.16      3.03 o 
 -12   1  14        0.70       -3.90      2.69 o 
 -11   1  14       79.41       71.10      5.50 o 
 -10   1  14       38.22       25.03      3.98 o 
  -9   1  14        0.70        1.77      2.70 o 
  -8   1  14        1.37        2.44      2.63 o 
  -7   1  14       27.98       29.24      3.75 o 
  -6   1  14       74.56       82.90      5.13 o 
  -5   1  14       90.31       84.41     11.40 o 
  -4   1  14       55.85       50.21      4.29 o 
  -3   1  14      373.63      375.59     19.25 o 
  -2   1  14      558.93      557.28      9.91 o 
  -1   1  14      126.25      126.00      5.02 o 
   0   1  14       64.80       60.71      5.94 o 
   1   1  14       12.12        8.93      2.42 o 
   2   1  14      104.14      100.78      5.39 o 
   3   1  14        0.93        1.62      3.95 o 
   4   1  14       33.72       34.05      4.71 o 
   5   1  14       23.35       11.69      3.01 o 
   6   1  14        1.36        0.99      2.44 o 
 -14   2  14       18.07       20.50      4.31 o 
 -13   2  14        2.17       -0.02      3.08 o 
 -12   2  14       55.01       60.99      5.44 o 
 -11   2  14       43.38       34.94      4.97 o 
 -10   2  14       45.24       43.35      4.51 o 
  -9   2  14        0.47       -1.38      2.37 o 
  -8   2  14       49.92       44.53      4.60 o 
  -7   2  14       39.14       45.00      7.71 o 
  -6   2  14      296.20      309.78     18.56 o 
  -5   2  14       62.51       67.61      4.04 o 
  -4   2  14       46.35       48.91      3.59 o 
  -3   2  14       21.97       20.59      2.89 o 
  -2   2  14       16.51       18.96      2.83 o 
  -1   2  14       65.61       61.29      3.95 o 
   0   2  14        6.88        7.83      2.74 o 
   1   2  14       36.22       28.53      3.21 o 
   2   2  14       15.15       17.31      3.27 o 
   3   2  14       59.48       48.86      5.54 o 
   4   2  14        1.98        4.13      3.68 o 
   5   2  14       15.34        8.45      3.92 o 
   6   2  14        2.47       12.14      5.18 o 
 -13   3  14       38.41       41.82      4.78 o 
 -12   3  14        0.88        2.14      2.93 o 
 -11   3  14        7.25       15.83      5.80 o 
 -10   3  14        8.90        7.85      2.93 o 
  -9   3  14        0.10        0.22      3.11 o 
  -8   3  14       76.68       78.27      5.06 o 
  -7   3  14        2.85        2.01      2.02 o 
  -6   3  14       24.84       22.41      2.92 o 
  -5   3  14       33.41       32.62      3.34 o 
  -4   3  14       45.86       36.23      3.61 o 
  -3   3  14       30.44       33.85      3.30 o 
  -2   3  14        9.88        6.41      2.58 o 
  -1   3  14       53.39       58.19      4.66 o 
   0   3  14      133.95      140.36      5.49 o 
   1   3  14        9.08        1.47      2.50 o 
   2   3  14       53.36       47.24      7.02 o 
   3   3  14        0.80        3.93      3.70 o 
   4   3  14        2.08        3.07      3.85 o 
   5   3  14        7.94        8.29      4.42 o 
   6   3  14        0.80        5.62      6.71 o 
 -12   4  14        8.66        7.09      3.30 o 
 -11   4  14       15.08        5.97      2.67 o 
 -10   4  14       10.76       12.06      3.61 o 
  -9   4  14        0.02       -2.59      1.98 o 
  -8   4  14       10.67       13.50      2.74 o 
  -7   4  14       13.68       10.30      2.55 o 
  -6   4  14       77.59       68.30      4.36 o 
  -5   4  14      100.12       96.47      4.96 o 
  -4   4  14       11.30        7.02      2.38 o 
  -3   4  14        5.78        3.58      3.63 o 
  -2   4  14      143.97      142.06      6.81 o 
  -1   4  14      229.43      240.62      7.17 o 
   0   4  14       24.27       32.57      3.52 o 
   1   4  14       17.01        5.64      2.93 o 
   2   4  14       37.94       52.80      4.96 o 
   3   4  14        1.66        1.75      3.63 o 
   4   4  14        0.91       -1.71      3.42 o 
   5   4  14        1.44        3.21      4.03 o 
 -11   5  14        0.54       -0.64      2.46 o 
 -10   5  14        0.43        1.18      2.34 o 
  -9   5  14       20.95       15.55      3.01 o 
  -8   5  14       46.05       41.78      4.02 o 
  -7   5  14       12.19       14.50      2.89 o 
  -6   5  14       37.18       34.66      3.74 o 
  -5   5  14       16.63       18.81      3.07 o 
  -4   5  14       25.99       25.51      3.34 o 
  -3   5  14        4.40        2.72      2.57 o 
  -2   5  14        6.92        5.13      2.67 o 
  -1   5  14      330.26      318.72      8.54 o 
   0   5  14       24.87       29.06      3.59 o 
   1   5  14       12.01       13.82      3.52 o 
   2   5  14      106.02      104.28      6.35 o 
   3   5  14        7.69        5.48      4.02 o 
   4   5  14        2.26        1.02      3.94 o 
 -10   6  14        1.82        0.98      2.55 o 
  -9   6  14        0.47       -0.60      2.39 o 
  -8   6  14       35.77       35.80      4.05 o 
  -7   6  14       81.30       61.70      4.72 o 
  -6   6  14        0.43       -0.12      2.24 o 
  -5   6  14        0.73       -1.87      2.15 o 
  -4   6  14        5.16        9.54      4.43 o 
  -3   6  14       16.58       10.66      3.89 o 
  -2   6  14        8.13        6.68      2.70 o 
  -1   6  14        0.13       -0.47      2.34 o 
   0   6  14       15.28       13.28      4.75 o 
   1   6  14       31.28       18.87      4.18 o 
   2   6  14        0.07       -0.80      3.03 o 
  -7   7  14       28.28       37.99      4.30 o 
  -6   7  14        0.07       -0.45      2.54 o 
  -5   7  14        5.62        1.88      2.59 o 
  -4   7  14        0.46        1.47      2.59 o 
  -3   7  14        0.37       -1.49      2.51 o 
  -2   7  14       13.86       15.29      3.46 o 
  -1   7  14       33.54       35.05      4.31 o 
 -13   1  15       43.17       47.81      5.33 o 
 -12   1  15       20.13       22.11      4.10 o 
 -11   1  15        4.97        2.45      3.09 o 
 -10   1  15       37.92       40.57      4.62 o 
  -9   1  15       29.91       33.53      4.32 o 
  -8   1  15       41.53       42.50      4.58 o 
  -7   1  15        3.00        5.07      2.75 o 
  -6   1  15      122.89      126.74      6.33 o 
  -5   1  15       14.92        8.33      2.94 o 
  -4   1  15        0.01       -2.40      2.19 o 
  -3   1  15       77.49       79.45      5.38 o 
  -2   1  15      172.01      190.31      7.20 o 
  -1   1  15        4.98        3.39      2.80 o 
   0   1  15       69.56       69.68      4.87 o 
   1   1  15        0.02       -0.58      1.99 o 
   2   1  15       26.62       25.54      4.63 o 
   3   1  15       23.86       24.08      4.60 o 
   4   1  15        2.21        2.67      4.32 o 
   5   1  15        2.68        4.15      3.63 o 
 -13   2  15        0.73       -2.93      3.01 o 
 -12   2  15       17.01        6.90      6.24 o 
 -11   2  15       19.91       19.63      4.03 o 
 -10   2  15        0.39       -1.33      2.65 o 
  -9   2  15      174.62      182.37      7.65 o 
  -8   2  15      195.30      185.00      7.52 o 
  -7   2  15       69.56       65.19      9.40 o 
  -6   2  15        0.62        2.83      2.44 o 
  -5   2  15       52.62       50.72      4.65 o 
  -4   2  15        1.24        1.23      2.50 o 
  -3   2  15       76.79       72.51      5.09 o 
  -2   2  15        0.57       -0.25      2.03 o 
  -1   2  15      157.39      186.93      6.19 o 
   0   2  15       57.45       56.89      3.97 o 
   1   2  15        0.08       -1.77      2.36 o 
   2   2  15       28.90       35.48      5.35 o 
   3   2  15       25.68       12.05      4.47 o 
   4   2  15        7.21        2.74      5.96 o 
   5   2  15        3.42        2.18      3.63 o 
 -12   3  15       10.14       12.34      3.65 o 
 -11   3  15       23.15       27.66      4.16 o 
 -10   3  15        0.08       -0.28      2.53 o 
  -9   3  15       34.93       36.69      5.69 o 
  -8   3  15        3.99        1.46      2.55 o 
  -7   3  15        2.82        0.22      3.16 o 
  -6   3  15        5.47        4.76      2.32 o 
  -5   3  15       28.39       33.24      4.30 o 
  -4   3  15        4.65        6.22      2.33 o 
  -3   3  15        0.00        1.65      2.11 o 
  -2   3  15       71.27       58.83      4.21 o 
  -1   3  15      365.41      365.39      8.84 o 
   0   3  15      137.49      140.97      7.73 o 
   1   3  15       76.38       87.53      5.74 o 
   2   3  15        8.93        9.09      4.02 o 
   3   3  15       25.69       29.99      5.44 o 
   4   3  15       21.77       23.15      5.25 o 
 -11   4  15        0.03       -1.06      2.74 o 
 -10   4  15        5.74        1.47      2.87 o 
  -9   4  15       31.20       22.79      3.29 o 
  -8   4  15        3.82        4.52      2.45 o 
  -7   4  15       34.66       34.92      3.74 o 
  -6   4  15        0.30        0.68      2.15 o 
  -5   4  15       59.91       63.19      4.44 o 
  -4   4  15        0.08        1.91      2.18 o 
  -3   4  15        4.18        2.13      2.27 o 
  -2   4  15        1.00        4.71      2.80 o 
  -1   4  15        2.33        3.12      2.44 o 
   0   4  15        7.22        6.01      2.51 o 
   1   4  15        3.22        2.85      2.92 o 
   2   4  15        1.06        0.45      2.92 o 
   3   4  15       18.48       15.54      6.71 o 
 -10   5  15       16.95       11.56      3.13 o 
  -9   5  15        9.35        9.90      2.91 o 
  -8   5  15       10.58       13.09      2.99 o 
  -7   5  15        0.66        0.08      2.53 o 
  -6   5  15       15.74       13.84      2.92 o 
  -5   5  15        0.81       -1.87      2.29 o 
  -4   5  15        0.83        6.58      2.58 o 
  -3   5  15        1.26       -0.83      2.55 o 
  -2   5  15        8.49        7.32      2.83 o 
  -1   5  15      122.25      148.33      6.42 o 
   0   5  15      132.72      134.62      6.19 o 
   1   5  15        7.16        5.93      3.41 o 
   2   5  15        0.56       -0.54      3.00 o 
  -8   6  15        0.32       -0.17      2.44 o 
  -7   6  15        0.97       -1.30      2.44 o 
  -6   6  15        1.45        1.38      2.63 o 
  -5   6  15       11.36        3.60      3.25 o 
  -4   6  15        1.14        0.52      2.42 o 
  -3   6  15        5.93        3.72      2.63 o 
  -2   6  15       42.27       36.99      4.16 o 
  -1   6  15       51.04       52.03      5.70 o 
   0   6  15        7.03        1.59      3.26 o 
 -12   0  16        1.62        5.76      6.04 o 
 -11   0  16        0.06       -1.69      5.24 o 
 -10   0  16       15.92       10.48      5.94 o 
  -9   0  16      112.30      125.92     12.93 o 
  -8   0  16      179.77      178.61     14.64 o 
  -7   0  16      183.07      213.33     15.07 o 
  -6   0  16       49.16       50.61      9.07 o 
  -5   0  16      162.43      176.01     13.45 o 
  -4   0  16      150.63      170.86     13.66 o 
  -3   0  16        0.02       -0.43      4.38 o 
  -2   0  16        9.00        1.78      4.38 o 
  -1   0  16       63.43       58.64      8.82 o 
   0   0  16        4.54        6.65      5.79 o 
 -12   1  16        1.53        3.66      3.43 o 
 -11   1  16       58.13       71.33      6.42 o 
 -10   1  16       19.14       25.41      4.08 o 
  -9   1  16        1.59       -0.27      3.15 o 
  -8   1  16       12.66       14.41      3.47 o 
  -7   1  16       52.00       50.93      4.90 o 
  -6   1  16        1.53        0.86      2.53 o 
  -5   1  16       18.09       15.34      3.45 o 
  -4   1  16        0.05       -0.09      2.52 o 
  -3   1  16        0.19        0.57      2.52 o 
  -2   1  16       44.52       43.40      4.43 o 
  -1   1  16       18.74       15.95      5.01 o 
   0   1  16      109.69      118.56      6.22 o 
   1   1  16        1.38        6.24      3.41 o 
   2   1  16        4.04        3.16      5.02 o 
   3   1  16       18.54       19.27      6.80 o 
 -12   2  16       14.17       16.70      4.20 o 
 -11   2  16        4.88       -0.72      3.40 o 
 -10   2  16       45.89       57.14      5.54 o 
  -9   2  16       47.60       40.29      4.77 o 
  -8   2  16        9.28        7.24      3.12 o 
  -7   2  16        6.40        5.73      2.83 o 
  -6   2  16        8.80        9.83      3.11 o 
  -5   2  16        0.79        0.94      2.59 o 
  -4   2  16       23.82       27.26      4.07 o 
  -3   2  16       14.69       13.17      3.32 o 
  -2   2  16        1.34        3.97      2.83 o 
  -1   2  16       11.23       13.80      3.42 o 
   0   2  16        0.17        3.84      2.47 o 
   1   2  16        7.91        3.48      2.93 o 
   2   2  16        4.82        8.09      4.04 o 
   3   2  16       16.85       11.27      4.54 o 
 -11   3  16        0.71        4.22      3.32 o 
 -10   3  16        0.51       -0.86      3.83 o 
  -9   3  16       15.32       13.28      3.43 o 
  -8   3  16       51.30       50.37      5.26 o 
  -7   3  16        9.85       15.90      4.83 o 
  -6   3  16        7.54        8.69      4.53 o 
  -5   3  16        6.37        4.53      3.55 o 
  -4   3  16       11.29        6.03      2.92 o 
  -3   3  16      165.00      157.49      6.43 o 
  -2   3  16        4.76        6.38      2.55 o 
  -1   3  16       75.32       85.86      4.96 o 
   0   3  16      112.91      118.34      7.16 o 
   1   3  16        0.01        3.83      3.04 o 
   2   3  16       20.61       25.46      5.30 o 
 -10   4  16       27.12       18.15      4.06 o 
  -9   4  16        5.98        3.42      3.19 o 
  -8   4  16        9.65        3.67      4.65 o 
  -7   4  16        5.68        7.86      3.32 o 
  -6   4  16       22.92       36.31      3.83 o 
  -5   4  16       24.78       34.53      4.22 o 
  -4   4  16        7.09        4.19      2.57 o 
  -3   4  16        9.44       12.85      3.96 o 
  -2   4  16       26.01       27.81      4.29 o 
  -1   4  16       77.02       80.78      5.16 o 
   0   4  16        0.48        2.61      3.05 o 
   1   4  16       42.37       50.60      5.23 o 
  -8   5  16       72.16       73.47      9.26 o 
  -7   5  16       34.96       32.92      4.03 o 
  -6   5  16        4.18        5.15      2.76 o 
  -5   5  16        8.24       10.42      3.35 o 
  -4   5  16        7.51        9.42      3.03 o 
  -3   5  16       62.35       62.65      5.11 o 
  -2   5  16       34.78       39.65      4.34 o 
  -1   5  16       20.05       18.99      3.60 o 
 -10   1  17        3.36        2.33      4.53 o 
  -9   1  17        6.73        0.96      3.67 o 
  -8   1  17        9.10        6.09      3.32 o 
  -7   1  17        0.01       -2.38      2.76 o 
  -6   1  17        3.88        3.90      3.69 o 
  -5   1  17       23.82       31.35      5.02 o 
  -4   1  17        3.66        3.59      2.90 o 
  -3   1  17       26.44       33.49      4.42 o 
  -2   1  17        4.80       10.36      3.21 o 
  -1   1  17        9.73        5.99      3.15 o 
   0   1  17       13.61       19.83      4.69 o 
   1   1  17        3.43        5.24      4.69 o 
 -10   2  17       13.92       12.03      3.82 o 
  -9   2  17        1.90        5.66      4.08 o 
  -8   2  17        1.27        2.77      3.24 o 
  -7   2  17        9.37        5.74      4.03 o 
  -6   2  17        7.76       11.77      3.60 o 
  -5   2  17      143.45      165.38     10.56 o 
  -4   2  17      106.25      102.98      6.45 o 
  -3   2  17        0.60        0.65      3.24 o 
  -2   2  17        0.98        1.40      3.39 o 
  -1   2  17        3.88        4.06      3.76 o 
   0   2  17       50.83       51.05      7.55 o 
   1   2  17       34.29       42.40      7.97 o 
  -9   3  17       10.72        9.89      3.51 o 
  -8   3  17        1.51        3.01      4.75 o 
  -7   3  17        3.71       10.06      3.37 o 
  -6   3  17        2.81        8.04      3.21 o 
  -5   3  17        4.35        7.68      3.13 o 
  -4   3  17        2.88        6.69      3.12 o 
  -3   3  17       26.90       30.83      4.46 o 
  -2   3  17        1.46        0.51      2.88 o 
  -1   3  17        5.88        9.17      4.81 o 
   0   3  17       41.00       42.28      4.94 o 
  -7   4  17       23.76       24.74      4.47 o 
  -6   4  17        2.33        5.45      3.29 o 
  -5   4  17       19.66       23.28      4.35 o 
  -4   4  17        2.58        5.51      2.91 o 
  -3   4  17        6.99        5.88      2.90 o 
  -2   4  17        3.80        1.97      2.60 o 
  -8   0  18       35.21       25.12      8.73 o 
  -7   0  18        2.22       -6.43      4.29 o 
  -6   0  18        3.86        5.06      6.46 o 
  -5   0  18       25.48       21.08      7.35 o 
  -4   0  18      123.71      140.81     13.79 o 
  -3   0  18        7.00        2.36      5.48 o 
  -2   0  18        0.01       -4.69      4.69 o 
  -1   0  18       10.84        6.07      6.34 o 
  -8   1  18        0.06        3.62      4.27 o 
  -7   1  18       37.70       47.42      7.02 o 
  -6   1  18        0.78        0.44      3.84 o 
  -5   1  18       41.47       46.82     16.13 o 
  -4   1  18       16.71       20.61      5.55 o 
  -3   1  18        3.82        2.11      4.04 o 
  -2   1  18       12.77        8.96      4.52 o 
  -7   2  18        2.56        0.68      3.14 o 
  -6   2  18        0.18       -3.19      3.03 o 
  -5   2  18        7.51        5.84      3.37 o 
  -4   2  18       26.66       21.91      4.34 o 
  -3   2  18        0.30       -1.49      3.69 o 
                                                 
